# Supplementary material for: Life history strategies among soil bacteria—dichotomy for few, continuum for many
Source: ISME J. 2023 Feb 2;17(4):611–9. doi: 10.1038/s41396-022-01354-0 (PMC10030646; doi:10.1038/s41396-022-01354-0)
Supplement: Supplementary file 3 — Experimental data [file 41396_2022_1354_MOESM3_ESM.csv]

seq_SampleID	sample_code	site	replicate	fraction	treatment	iso_trt	isotope	density_g_ml	time	abundance_ul
Dim1.10	W1_GL_1	GL	1	10	control	light	none	1.7017312	7	11661.75425
Dim1.11	W1_GL_1	GL	1	11	control	light	none	1.6964672	7	46806.72942
Dim1.12	W1_GL_1	GL	1	12	control	light	none	1.6933088	7	174281.8413
Dim1.13	W1_GL_1	GL	1	13	control	light	none	1.6880448	7	464509.2261
Dim1.14	W1_GL_1	GL	1	14	control	light	none	1.6827808	7	665683.2284
Dim1.15	W1_GL_1	GL	1	15	control	light	none	1.6796224	7	297368.5231
Dim1.16	W1_GL_1	GL	1	16	control	light	none	1.6743584	7	58137.20981
Dim1.17	W1_GL_1	GL	1	17	control	light	none	1.6690944	7	31601.78384
Dim1.18	W1_GL_1	GL	1	18	control	light	none	1.6628	7	16270.02823
Dim1.4	W1_GL_1	GL	1	4	control	light	none	1.7333152	7	1912.120719
Dim1.5	W1_GL_1	GL	1	5	control	light	none	1.7280512	7	2011.494058
Dim1.6	W1_GL_1	GL	1	6	control	light	none	1.7227872	7	2271.8862
Dim1.7	W1_GL_1	GL	1	7	control	light	none	1.7164704	7	2205.439726
Dim1.8	W1_GL_1	GL	1	8	control	light	none	1.7122592	7	2669.045751
Dim1.9	W1_GL_1	GL	1	9	control	light	none	1.7069952	7	7342.177674
Dim10.10	W1_GL_10	GL	1	10	CN	light	none	1.708048	7	5682.306876
Dim10.11	W1_GL_10	GL	1	11	CN	light	none	1.702784	7	15366.19735
Dim10.12	W1_GL_10	GL	1	12	CN	light	none	1.69752	7	162729.535
Dim10.13	W1_GL_10	GL	1	13	CN	light	none	1.6933088	7	14280.27047
Dim10.14	W1_GL_10	GL	1	14	CN	light	none	1.6890976	7	28602.46832
Dim10.15	W1_GL_10	GL	1	15	CN	light	none	1.6838336	7	27516.91891
Dim10.16	W1_GL_10	GL	1	16	CN	light	none	1.6783	7	1217.185813
Dim10.17	W1_GL_10	GL	1	17	CN	light	none	1.6732	7	30747.58608
Dim10.5	W1_GL_10	GL	1	5	CN	light	none	1.7333152	7	587.384237
Dim10.6	W1_GL_10	GL	1	6	CN	light	none	1.7280512	7	666.2119319
Dim10.7	W1_GL_10	GL	1	7	CN	light	none	1.72384	7	964.1577725
Dim10.8	W1_GL_10	GL	1	8	CN	light	none	1.718576	7	3643.929384
Dim10.9	W1_GL_10	GL	1	9	CN	light	none	1.713312	7	1958.658408
Dim11.10	W1_GL_11	GL	2	10	CN	light	none	1.6985728	7	24077.70564
Dim11.11	W1_GL_11	GL	2	11	CN	light	none	1.6933088	7	101389.4536
Dim11.12	W1_GL_11	GL	2	12	CN	light	none	1.6880448	7	392555.1014
Dim11.13	W1_GL_11	GL	2	13	CN	light	none	1.681728	7	412377.3995
Dim11.14	W1_GL_11	GL	2	14	CN	light	none	1.6784	7	269379.5855
Dim11.15	W1_GL_11	GL	2	15	CN	light	none	1.6735	7	107924.7255
Dim11.16	W1_GL_11	GL	2	16	CN	light	none	1.6686	7	87304.3739
Dim11.3	W1_GL_11	GL	2	3	CN	light	none	1.7333152	7	1907.413139
Dim11.4	W1_GL_11	GL	2	4	CN	light	none	1.7280512	7	1692.986976
Dim11.5	W1_GL_11	GL	2	5	CN	light	none	1.72384	7	1767.517562
Dim11.6	W1_GL_11	GL	2	6	CN	light	none	1.718576	7	1859.35579
Dim11.7	W1_GL_11	GL	2	7	CN	light	none	1.713312	7	2841.65395
Dim11.8	W1_GL_11	GL	2	8	CN	light	none	1.708048	7	3676.431465
Dim11.9	W1_GL_11	GL	2	9	CN	light	none	1.7038368	7	8782.441744
Dim12.1	W1_GL_12	GL	3	1	CN	light	none	1.7322624	7	2208.369409
Dim12.10	W1_GL_12	GL	3	10	CN	light	none	1.6964672	7	18914.87788
Dim12.11	W1_GL_12	GL	3	11	CN	light	none	1.692256	7	100959.3403
Dim12.12	W1_GL_12	GL	3	12	CN	light	none	1.686992	7	413442.6335
Dim12.13	W1_GL_12	GL	3	13	CN	light	none	1.681728	7	1113348.585
Dim12.14	W1_GL_12	GL	3	14	CN	light	none	1.676464	7	712179.3985
Dim12.15	W1_GL_12	GL	3	15	CN	light	none	1.6722528	7	374942.4603
Dim12.16	W1_GL_12	GL	3	16	CN	light	none	1.6690944	7	274595.3391
Dim12.17	W1_GL_12	GL	3	17	CN	light	none	1.6627776	7	56561.51277
Dim12.18	W1_GL_12	GL	3	18	CN	light	none	1.6606	7	22474.85785
Dim12.3	W1_GL_12	GL	3	3	CN	light	none	1.7280512	7	2069.363181
Dim12.4	W1_GL_12	GL	3	4	CN	light	none	1.7248928	7	2318.264473
Dim12.5	W1_GL_12	GL	3	5	CN	light	none	1.7206816	7	2270.852993
Dim12.6	W1_GL_12	GL	3	6	CN	light	none	1.7164704	7	1918.43713
Dim12.7	W1_GL_12	GL	3	7	CN	light	none	1.7122592	7	2134.045485
Dim12.8	W1_GL_12	GL	3	8	CN	light	none	1.7069952	7	2704.927543
Dim12.9	W1_GL_12	GL	3	9	CN	light	none	1.7017312	7	4032.501371
Dim13.10	W1_GL_13	GL	1	10	CN	label	13C	1.7048896	7	86161.59404
Dim13.11	W1_GL_13	GL	1	11	CN	label	13C	1.7006784	7	114392.3868
Dim13.12	W1_GL_13	GL	1	12	CN	label	13C	1.6954144	7	253123.6753
Dim13.13	W1_GL_13	GL	1	13	CN	label	13C	1.6912032	7	642355.4398
Dim13.14	W1_GL_13	GL	1	14	CN	label	13C	1.686992	7	658255.8406
Dim13.15	W1_GL_13	GL	1	15	CN	label	13C	1.6827808	7	232763.9873
Dim13.16	W1_GL_13	GL	1	16	CN	label	13C	1.6785696	7	58955.23902
Dim13.17	W1_GL_13	GL	1	17	CN	label	13C	1.6743584	7	28509.2478
Dim13.18	W1_GL_13	GL	1	18	CN	label	13C	1.6712	7	15630.00459
Dim13.19	W1_GL_13	GL	1	19	CN	label	13C	1.667	7	7050.383144
Dim13.3	W1_GL_13	GL	1	3	CN	label	13C	1.734368	7	1210.333534
Dim13.4	W1_GL_13	GL	1	4	CN	label	13C	1.7312096	7	3052.937104
Dim13.5	W1_GL_13	GL	1	5	CN	label	13C	1.7269984	7	13531.11598
Dim13.6	W1_GL_13	GL	1	6	CN	label	13C	1.7227872	7	25440.21847
Dim13.7	W1_GL_13	GL	1	7	CN	label	13C	1.7196288	7	66037.8272
Dim13.8	W1_GL_13	GL	1	8	CN	label	13C	1.7143648	7	105295.0998
Dim13.9	W1_GL_13	GL	1	9	CN	label	13C	1.7101536	7	111756.7118
Dim14_2.10	W1_GL_14	GL	2	10	CN	label	13C	1.7017312	7	50597.09602
Dim14_2.11	W1_GL_14	GL	2	11	CN	label	13C	1.69752	7	42659.54952
Dim14_2.12	W1_GL_14	GL	2	12	CN	label	13C	1.6933088	7	60473.56126
Dim14_2.13	W1_GL_14	GL	2	13	CN	label	13C	1.6880448	7	195118.6974
Dim14_2.14	W1_GL_14	GL	2	14	CN	label	13C	1.6838336	7	160477.386
Dim14_2.15	W1_GL_14	GL	2	15	CN	label	13C	1.6827808	7	72186.61266
Dim14_2.16	W1_GL_14	GL	2	16	CN	label	13C	1.676464	7	49542.6859
Dim14_2.17	W1_GL_14	GL	2	17	CN	label	13C	1.6733056	7	21166.83987
Dim14_2.18	W1_GL_14	GL	2	18	CN	label	13C	1.6669888	7	12012.11259
Dim14_2.19	W1_GL_14	GL	2	19	CN	label	13C	1.6644	7	6715.424303
Dim14_2.20	W1_GL_14	GL	2	20	CN	label	13C	1.6603	7	5462.985162
Dim14_2.3	W1_GL_14	GL	2	3	CN	label	13C	1.729104	7	2292.662899
Dim14_2.4	W1_GL_14	GL	2	4	CN	label	13C	1.7259456	7	3789.318536
Dim14_2.5	W1_GL_14	GL	2	5	CN	label	13C	1.7227872	7	9048.962749
Dim14_2.6	W1_GL_14	GL	2	6	CN	label	13C	1.718576	7	13668.11153
Dim14_2.7	W1_GL_14	GL	2	7	CN	label	13C	1.7143648	7	27333.53808
Dim14_2.8	W1_GL_14	GL	2	8	CN	label	13C	1.7122592	7	45225.55991
Dim14_2.9	W1_GL_14	GL	2	9	CN	label	13C	1.7059424	7	71079.55245
Dim15_2.10	W1_GL_15	GL	3	10	CN	label	13C	1.6985728	7	187321.9082
Dim15_2.11	W1_GL_15	GL	3	11	CN	label	13C	1.6943616	7	73119.01286
Dim15_2.12	W1_GL_15	GL	3	12	CN	label	13C	1.6901504	7	80671.29572
Dim15_2.13	W1_GL_15	GL	3	13	CN	label	13C	1.6859392	7	218376.5054
Dim15_2.14	W1_GL_15	GL	3	14	CN	label	13C	1.681728	7	285051.6934
Dim15_2.15	W1_GL_15	GL	3	15	CN	label	13C	1.676464	7	244675.1669
Dim15_2.16	W1_GL_15	GL	3	16	CN	label	13C	1.6733056	7	95019.8671
Dim15_2.17	W1_GL_15	GL	3	17	CN	label	13C	1.6690944	7	34690.48141
Dim15_2.18	W1_GL_15	GL	3	18	CN	label	13C	1.665936	7	18363.67262
Dim15_2.2	W1_GL_15	GL	3	2	CN	label	13C	1.7354208	7	1263.426473
Dim15_2.4	W1_GL_15	GL	3	4	CN	label	13C	1.7280512	7	2734.55375
Dim15_2.5	W1_GL_15	GL	3	5	CN	label	13C	1.72384	7	4969.860014
Dim15_2.6	W1_GL_15	GL	3	6	CN	label	13C	1.7206816	7	87161.29433
Dim15_2.7	W1_GL_15	GL	3	7	CN	label	13C	1.7143648	7	26107.58344
Dim15_2.8	W1_GL_15	GL	3	8	CN	label	13C	1.708048	7	81981.32734
Dim15_2.9	W1_GL_15	GL	3	9	CN	label	13C	1.7038368	7	82253.19169
Dim16.10	W1_GL_19	GL	1	10	control	label	18O	1.6996256	7	51677.61021
Dim16.11	W1_GL_19	GL	1	11	control	label	18O	1.6943616	7	108015.366
Dim16.12	W1_GL_19	GL	1	12	control	label	18O	1.6901504	7	363282.2227
Dim16.13	W1_GL_19	GL	1	13	control	label	18O	1.6859392	7	669166.9497
Dim16.14	W1_GL_19	GL	1	14	control	label	18O	1.6806752	7	714902.2997
Dim16.15	W1_GL_19	GL	1	15	control	label	18O	1.676464	7	213690.8888
Dim16.16	W1_GL_19	GL	1	16	control	label	18O	1.6733056	7	76381.75737
Dim16.17	W1_GL_19	GL	1	17	control	label	18O	1.6680416	7	34325.52603
Dim16.18	W1_GL_19	GL	1	18	control	label	18O	1.6624	7	25173.80064
Dim16.3	W1_GL_19	GL	1	3	control	label	18O	1.7354208	7	1723.27343
Dim16.4	W1_GL_19	GL	1	4	control	label	18O	1.7322624	7	1500.130899
Dim16.5	W1_GL_19	GL	1	5	control	label	18O	1.7269984	7	4261.27832
Dim16.6	W1_GL_19	GL	1	6	control	label	18O	1.7217344	7	17255.68757
Dim16.7	W1_GL_19	GL	1	7	control	label	18O	1.7143648	7	11986.57245
Dim16.8	W1_GL_19	GL	1	8	control	label	18O	1.7091008	7	17682.77386
Dim16.9	W1_GL_19	GL	1	9	control	label	18O	1.7038368	7	26759.11704
DIM_210	W1_GL_2	GL	2	10	control	light	none	1.7154176	7	1046.068383
DIM_211	W1_GL_2	GL	2	11	control	light	none	1.7112064	7	1031.96881
DIM_212	W1_GL_2	GL	2	12	control	light	none	1.7059424	7	1434.064408
DIM_213	W1_GL_2	GL	2	13	control	light	none	1.7017312	7	3501.760552
DIM_214	W1_GL_2	GL	2	14	control	light	none	1.7038368	7	8017.894799
DIM_215	W1_GL_2	GL	2	15	control	light	none	1.6933088	7	50382.75219
DIM_216	W1_GL_2	GL	2	16	control	light	none	1.6890976	7	101971.827
DIM_217	W1_GL_2	GL	2	17	control	light	none	1.6848864	7	331586.8751
DIM_218	W1_GL_2	GL	2	18	control	light	none	1.6806752	7	161263.51
DIM_219	W1_GL_2	GL	2	19	control	light	none	1.6775168	7	69196.34197
DIM_220	W1_GL_2	GL	2	20	control	light	none	1.673	7	9226.911055
DIM_27	W1_GL_2	GL	2	7	control	light	none	1.7280512	7	1149.972068
DIM_28	W1_GL_2	GL	2	8	control	light	none	1.72384	7	758.0295532
DIM_29	W1_GL_2	GL	2	9	control	light	none	1.7196288	7	847.9437242
Dim17.10	W1_GL_20	GL	2	10	control	label	18O	1.7069952	7	22347.74594
Dim17.11	W1_GL_20	GL	2	11	control	label	18O	1.7006784	7	77421.35752
Dim17.12	W1_GL_20	GL	2	12	control	label	18O	1.69752	7	173083.8245
Dim17.13	W1_GL_20	GL	2	13	control	label	18O	1.692256	7	492138.3589
Dim17.14	W1_GL_20	GL	2	14	control	label	18O	1.6880448	7	1140314.05
Dim17.15	W1_GL_20	GL	2	15	control	label	18O	1.6827808	7	537945.3071
Dim17.16	W1_GL_20	GL	2	16	control	label	18O	1.6785696	7	174253.4202
Dim17.17	W1_GL_20	GL	2	17	control	label	18O	1.6733056	7	57525.10222
Dim17.18	W1_GL_20	GL	2	18	control	label	18O	1.6696	7	29855.00272
Dim17.19	W1_GL_20	GL	2	19	control	label	18O	1.665	7	12916.24322
Dim17.4	W1_GL_20	GL	2	4	control	label	18O	1.734368	7	1046.782502
Dim17.5	W1_GL_20	GL	2	5	control	label	18O	1.729104	7	1039.415342
Dim17.6	W1_GL_20	GL	2	6	control	label	18O	1.7248928	7	1550.303781
Dim17.7	W1_GL_20	GL	2	7	control	label	18O	1.7196288	7	2217.198086
Dim17.8	W1_GL_20	GL	2	8	control	label	18O	1.7154176	7	4514.815258
Dim17.9	W1_GL_20	GL	2	9	control	label	18O	1.7101536	7	10115.28609
Dim18.10	W1_GL_21	GL	3	10	control	label	18O	1.7017312	7	54178.6685
Dim18.11	W1_GL_21	GL	3	11	control	label	18O	1.69752	7	99989.81788
Dim18.12	W1_GL_21	GL	3	12	control	label	18O	1.6943616	7	329295.3243
Dim18.13	W1_GL_21	GL	3	13	control	label	18O	1.6890976	7	720285.7666
Dim18.14	W1_GL_21	GL	3	14	control	label	18O	1.6838336	7	633511.371
Dim18.15	W1_GL_21	GL	3	15	control	label	18O	1.6796224	7	306233.4481
Dim18.16	W1_GL_21	GL	3	16	control	label	18O	1.6754112	7	117964.7659
Dim18.17	W1_GL_21	GL	3	17	control	label	18O	1.6701472	7	43822.14555
Dim18.19	W1_GL_21	GL	3	19	control	label	18O	1.6599	7	10124.25461
Dim18.3	W1_GL_21	GL	3	3	control	label	18O	1.7354208	7	1486.665468
Dim18.4	W1_GL_21	GL	3	4	control	label	18O	1.7301568	7	1572.182436
Dim18.5	W1_GL_21	GL	3	5	control	label	18O	1.72384	7	2877.905626
Dim18.6	W1_GL_21	GL	3	6	control	label	18O	1.7196288	7	2772.546506
Dim18.7	W1_GL_21	GL	3	7	control	label	18O	1.7154176	7	3936.007158
Dim18.8	W1_GL_21	GL	3	8	control	label	18O	1.7101536	7	7997.679975
Dim18.9	W1_GL_21	GL	3	9	control	label	18O	1.7069952	7	22017.61962
Dim19.10	W1_GL_22	GL	1	10	C	label	18O	1.702784	7	57288.1259
Dim19.11	W1_GL_22	GL	1	11	C	label	18O	1.69752	7	129097.7876
Dim19.12	W1_GL_22	GL	1	12	C	label	18O	1.6943616	7	347093.0871
Dim19.13	W1_GL_22	GL	1	13	C	label	18O	1.6880448	7	782991.6335
Dim19.14	W1_GL_22	GL	1	14	C	label	18O	1.6838336	7	567526.0427
Dim19.15	W1_GL_22	GL	1	15	C	label	18O	1.6796224	7	301517.6394
Dim19.16	W1_GL_22	GL	1	16	C	label	18O	1.6743584	7	79595.42151
Dim19.17	W1_GL_22	GL	1	17	C	label	18O	1.6701472	7	38834.30714
Dim19.18	W1_GL_22	GL	1	18	C	label	18O	1.6642	7	19713.96459
Dim19.4	W1_GL_22	GL	1	4	C	label	18O	1.734368	7	1253.158783
Dim19.5	W1_GL_22	GL	1	5	C	label	18O	1.7269984	7	1427.934943
Dim19.6	W1_GL_22	GL	1	6	C	label	18O	1.7217344	7	2311.162211
Dim19.7	W1_GL_22	GL	1	7	C	label	18O	1.7175232	7	4971.859217
Dim19.8	W1_GL_22	GL	1	8	C	label	18O	1.7143648	7	8775.064678
Dim19.9	W1_GL_22	GL	1	9	C	label	18O	1.7059424	7	21987.34726
Dim20_2.10	W1_GL_23	GL	2	10	C	label	18O	1.7017312	7	150695.6477
Dim20_2.11	W1_GL_23	GL	2	11	C	label	18O	1.6985728	7	143757.9135
Dim20_2.12	W1_GL_23	GL	2	12	C	label	18O	1.6943616	7	164756.3809
Dim20_2.13	W1_GL_23	GL	2	13	C	label	18O	1.6901504	7	278215.4183
Dim20_2.14	W1_GL_23	GL	2	14	C	label	18O	1.6859392	7	703530.0283
Dim20_2.15	W1_GL_23	GL	2	15	C	label	18O	1.6827808	7	631993.153
Dim20_2.16	W1_GL_23	GL	2	16	C	label	18O	1.6785696	7	455415.9616
Dim20_2.17	W1_GL_23	GL	2	17	C	label	18O	1.6754112	7	223949.3143
Dim20_2.18	W1_GL_23	GL	2	18	C	label	18O	1.6712	7	147267.8156
Dim20_2.19	W1_GL_23	GL	2	19	C	label	18O	1.6645	7	139815.0252
Dim20_2.20	W1_GL_23	GL	2	20	C	label	18O	1.6602	7	52971.37887
Dim20_2.3	W1_GL_23	GL	2	3	C	label	18O	1.734368	7	3701.712402
Dim20_2.4	W1_GL_23	GL	2	4	C	label	18O	1.7301568	7	60534.2076
Dim20_2.5	W1_GL_23	GL	2	5	C	label	18O	1.7248928	7	43361.40667
Dim20_2.6	W1_GL_23	GL	2	6	C	label	18O	1.7206816	7	62585.70592
Dim20_2.7	W1_GL_23	GL	2	7	C	label	18O	1.7154176	7	65290.59814
Dim20_2.8	W1_GL_23	GL	2	8	C	label	18O	1.7112064	7	85721.18858
Dim20_2.9	W1_GL_23	GL	2	9	C	label	18O	1.7069952	7	82079.55657
Dim21.10	W1_GL_24	GL	3	10	C	label	18O	1.7046212	7	247688.5603
Dim21.11	W1_GL_24	GL	3	11	C	label	18O	1.700322	7	431470.5198
Dim21.12	W1_GL_24	GL	3	12	C	label	18O	1.6960228	7	653857.2752
Dim21.13	W1_GL_24	GL	3	13	C	label	18O	1.6917236	7	418478.8941
Dim21.14	W1_GL_24	GL	3	14	C	label	18O	1.6874244	7	99755.0872
Dim21.15	W1_GL_24	GL	3	15	C	label	18O	1.6831252	7	40374.86508
Dim21.16	W1_GL_24	GL	3	16	C	label	18O	1.678826	7	23687.13963
Dim21.17	W1_GL_24	GL	3	17	C	label	18O	1.6756016	7	18671.80435
Dim21.18	W1_GL_24	GL	3	18	C	label	18O	1.6715	7	13760.09849
Dim21.19	W1_GL_24	GL	3	19	C	label	18O	1.6674	7	14650.18047
Dim21.20	W1_GL_24	GL	3	20	C	label	18O	1.6633	7	18767.48782
Dim21.3	W1_GL_24	GL	3	3	C	label	18O	1.7336408	7	8277.742092
Dim21.4	W1_GL_24	GL	3	4	C	label	18O	1.7304164	7	5096.343716
Dim21.5	W1_GL_24	GL	3	5	C	label	18O	1.7261172	7	9001.458747
Dim21.6	W1_GL_24	GL	3	6	C	label	18O	1.721818	7	16886.6609
Dim21.7	W1_GL_24	GL	3	7	C	label	18O	1.7175188	7	28093.60257
Dim21.8	W1_GL_24	GL	3	8	C	label	18O	1.7132196	7	67136.81205
Dim21.9	W1_GL_24	GL	3	9	C	label	18O	1.7089204	7	129063.5622
Dim22.1	W1_GL_28	GL	1	1	C	label	18O	1.7301568	7	2408.537607
Dim22.10	W1_GL_28	GL	1	10	C	label	18O	1.6890976	7	252320.913
Dim22.11	W1_GL_28	GL	1	11	C	label	18O	1.6838336	7	614539.207
Dim22.12	W1_GL_28	GL	1	12	C	label	18O	1.6796224	7	549563.5024
Dim22.13	W1_GL_28	GL	1	13	C	label	18O	1.6743584	7	277010.5532
Dim22.14	W1_GL_28	GL	1	14	C	label	18O	1.6701472	7	127201.5889
Dim22.15	W1_GL_28	GL	1	15	C	label	18O	1.665936	7	51800.1858
Dim22.2	W1_GL_28	GL	1	2	C	label	18O	1.7301568	7	2665.771002
Dim22.3	W1_GL_28	GL	1	3	C	label	18O	1.72384	7	3722.778161
Dim22.4	W1_GL_28	GL	1	4	C	label	18O	1.7206816	7	3087.383233
Dim22.5	W1_GL_28	GL	1	5	C	label	18O	1.7154176	7	4196.870309
Dim22.6	W1_GL_28	GL	1	6	C	label	18O	1.7091008	7	11095.27782
Dim22.7	W1_GL_28	GL	1	7	C	label	18O	1.7038368	7	39165.72914
Dim22.8	W1_GL_28	GL	1	8	C	label	18O	1.6985728	7	58261.26813
Dim22.9	W1_GL_28	GL	1	9	C	label	18O	1.6933088	7	93789.67498
Dim23.10	W1_GL_29	GL	2	10	C	label	18O	1.692256	7	207325.0104
Dim23.11	W1_GL_29	GL	2	11	C	label	18O	1.6859392	7	580670.7563
Dim23.12	W1_GL_29	GL	2	12	C	label	18O	1.6806752	7	406604.9991
Dim23.13	W1_GL_29	GL	2	13	C	label	18O	1.6733056	7	195606.3002
Dim23.14	W1_GL_29	GL	2	14	C	label	18O	1.6695	7	36716.33264
Dim23.15	W1_GL_29	GL	2	15	C	label	18O	1.6639	7	25392.15759
Dim23.3	W1_GL_29	GL	2	3	C	label	18O	1.7312096	7	1470.619098
Dim23.4	W1_GL_29	GL	2	4	C	label	18O	1.7259456	7	2216.187031
Dim23.5	W1_GL_29	GL	2	5	C	label	18O	1.7206816	7	2275.232604
Dim23.6	W1_GL_29	GL	2	6	C	label	18O	1.7143648	7	5109.587838
Dim23.7	W1_GL_29	GL	2	7	C	label	18O	1.7091008	7	19358.06507
Dim23.8	W1_GL_29	GL	2	8	C	label	18O	1.702784	7	32669.363
Dim23.9	W1_GL_29	GL	2	9	C	label	18O	1.69752	7	81788.83745
Dim3.10	W1_GL_3	GL	3	10	control	light	none	1.7112064	7	6963.83264
Dim3.11	W1_GL_3	GL	3	11	control	light	none	1.7069952	7	13267.19652
Dim3.12	W1_GL_3	GL	3	12	control	light	none	1.7017312	7	33272.38364
Dim3.13	W1_GL_3	GL	3	13	control	light	none	1.69752	7	120744.0929
Dim3.14	W1_GL_3	GL	3	14	control	light	none	1.6933088	7	441437.3126
Dim3.15	W1_GL_3	GL	3	15	control	light	none	1.6890976	7	900606.518
Dim3.16	W1_GL_3	GL	3	16	control	light	none	1.6859392	7	693638.5026
Dim3.17	W1_GL_3	GL	3	17	control	light	none	1.6806752	7	423301.0321
Dim3.18	W1_GL_3	GL	3	18	control	light	none	1.6775168	7	111978.8629
Dim3.19	W1_GL_3	GL	3	19	control	light	none	1.6729	7	63214.20949
Dim3.20	W1_GL_3	GL	3	20	control	light	none	1.6687	7	26414.52175
Dim3.4	W1_GL_3	GL	3	4	control	light	none	1.7364736	7	3060.303325
Dim3.5	W1_GL_3	GL	3	5	control	light	none	1.7333152	7	2744.664654
Dim3.6	W1_GL_3	GL	3	6	control	light	none	1.7280512	7	3269.108844
Dim3.7	W1_GL_3	GL	3	7	control	light	none	1.72384	7	2995.013785
Dim3.8	W1_GL_3	GL	3	8	control	light	none	1.718576	7	2449.254127
Dim3.9	W1_GL_3	GL	3	9	control	light	none	1.7154176	7	4365.892451
Dim24.10	W1_GL_30	GL	3	10	C	label	18O	1.69752	7	239781.4726
Dim24.11	W1_GL_30	GL	3	11	C	label	18O	1.692256	7	412760.2061
Dim24.12	W1_GL_30	GL	3	12	C	label	18O	1.6880448	7	914913.45
Dim24.13	W1_GL_30	GL	3	13	C	label	18O	1.6848864	7	1259414.845
Dim24.14	W1_GL_30	GL	3	14	C	label	18O	1.6796224	7	675703.8564
Dim24.15	W1_GL_30	GL	3	15	C	label	18O	1.6754112	7	237888.3863
Dim24.16	W1_GL_30	GL	3	16	C	label	18O	1.6722528	7	116695.8495
Dim24.17	W1_GL_30	GL	3	17	C	label	18O	1.6669888	7	59121.80146
Dim24.18	W1_GL_30	GL	3	18	C	label	18O	1.6627776	7	24471.13435
Dim24.3	W1_GL_30	GL	3	3	C	label	18O	1.7312096	7	14392.7739
Dim24.4	W1_GL_30	GL	3	4	C	label	18O	1.7269984	7	14212.00009
Dim24.5	W1_GL_30	GL	3	5	C	label	18O	1.7227872	7	17568.05857
Dim24.6	W1_GL_30	GL	3	6	C	label	18O	1.7175232	7	24665.63676
Dim24.7	W1_GL_30	GL	3	7	C	label	18O	1.7122592	7	49932.2518
Dim24.8	W1_GL_30	GL	3	8	C	label	18O	1.708048	7	99249.63194
Dim24.9	W1_GL_30	GL	3	9	C	label	18O	1.7017312	7	131893.6222
Dim4.10	W1_GL_4	GL	1	10	C	light	none	1.7158754	7	7540.952227
Dim4.11	W1_GL_4	GL	1	11	C	light	none	1.7115818	7	20167.47747
Dim4.12	W1_GL_4	GL	1	12	C	light	none	1.7072882	7	97522.9684
Dim4.13	W1_GL_4	GL	1	13	C	light	none	1.7019212	7	416841.7347
Dim4.14	W1_GL_4	GL	1	14	C	light	none	1.6965542	7	729982.9948
Dim4.15	W1_GL_4	GL	1	15	C	light	none	1.6922606	7	733731.802
Dim4.16	W1_GL_4	GL	1	16	C	light	none	1.6868936	7	268191.8713
Dim4.17	W1_GL_4	GL	1	17	C	light	none	1.681	7	126561.1049
Dim4.18	W1_GL_4	GL	1	18	C	light	none	1.6759	7	54635.57341
Dim4.7	W1_GL_4	GL	1	7	C	light	none	1.730903	7	7685.06359
Dim4.8	W1_GL_4	GL	1	8	C	light	none	1.7266094	7	4549.572985
Dim4.9	W1_GL_4	GL	1	9	C	light	none	1.7212424	7	6820.623794
Dim5.10	W1_GL_5	GL	2	10	C	light	none	1.71107	7	13759.64724
Dim5.11	W1_GL_5	GL	2	11	C	light	none	1.705696	7	176215.6627
Dim5.12	W1_GL_5	GL	2	12	C	light	none	1.700322	7	560960.2897
Dim5.13	W1_GL_5	GL	2	13	C	light	none	1.694948	7	988141.699
Dim5.14	W1_GL_5	GL	2	14	C	light	none	1.689574	7	461967.3426
Dim5.15	W1_GL_5	GL	2	15	C	light	none	1.6863496	7	96874.97023
Dim5.16	W1_GL_5	GL	2	16	C	light	none	1.6809756	7	64249.05946
Dim5.17	W1_GL_5	GL	2	17	C	light	none	1.6756016	7	29798.98453
Dim5.18	W1_GL_5	GL	2	18	C	light	none	1.672	7	21636.42629
Dim5.5	W1_GL_5	GL	2	5	C	light	none	1.7347156	7	2399.292456
Dim5.6	W1_GL_5	GL	2	6	C	light	none	1.7304164	7	2809.176729
Dim5.8	W1_GL_5	GL	2	8	C	light	none	1.7207432	7	3281.884832
Dim5.9	W1_GL_5	GL	2	9	C	light	none	1.7153692	7	6378.540016
Dim6_2.10	W1_GL_6	GL	3	10	C	light	none	1.6964672	7	12185.35983
Dim6_2.11	W1_GL_6	GL	3	11	C	light	none	1.6912032	7	57283.35988
Dim6_2.12	W1_GL_6	GL	3	12	C	light	none	1.686992	7	263348.4729
Dim6_2.13	W1_GL_6	GL	3	13	C	light	none	1.6827808	7	543944.6376
Dim6_2.14	W1_GL_6	GL	3	14	C	light	none	1.6775168	7	375153.084
Dim6_2.15	W1_GL_6	GL	3	15	C	light	none	1.6733056	7	255205.624
Dim6_2.16	W1_GL_6	GL	3	16	C	light	none	1.6690944	7	111281.1621
Dim6_2.17	W1_GL_6	GL	3	17	C	light	none	1.6648832	7	103603.2703
Dim6_2.18	W1_GL_6	GL	3	18	C	light	none	1.660672	7	29834.91981
Dim6_2.2	W1_GL_6	GL	3	2	C	light	none	1.7354208	7	529.080252
Dim6_2.4	W1_GL_6	GL	3	4	C	light	none	1.7248928	7	699.1029285
Dim6_2.5	W1_GL_6	GL	3	5	C	light	none	1.7175232	7	1428.545645
Dim6_2.6	W1_GL_6	GL	3	6	C	light	none	1.7122592	7	983.8213091
Dim6_2.7	W1_GL_6	GL	3	7	C	light	none	1.7069952	7	1179.881131
Dim6_2.8	W1_GL_6	GL	3	8	C	light	none	1.702784	7	1465.031317
Dim6_2.9	W1_GL_6	GL	3	9	C	light	none	1.6985728	7	2318.927955
Dim7_2.10	W1_GL_7	GL	1	10	C	label	13C	1.708048	7	102522.7802
Dim7_2.11	W1_GL_7	GL	1	11	C	label	13C	1.7038368	7	11094.62509
Dim7_2.12	W1_GL_7	GL	1	12	C	label	13C	1.6996256	7	95803.42928
Dim7_2.13	W1_GL_7	GL	1	13	C	label	13C	1.6954144	7	206499.7221
Dim7_2.14	W1_GL_7	GL	1	14	C	label	13C	1.6912032	7	268296.7552
Dim7_2.15	W1_GL_7	GL	1	15	C	label	13C	1.686992	7	699101.2839
Dim7_2.16	W1_GL_7	GL	1	16	C	label	13C	1.6827808	7	640634.6482
Dim7_2.17	W1_GL_7	GL	1	17	C	label	13C	1.6775168	7	242555.4783
Dim7_2.18	W1_GL_7	GL	1	18	C	label	13C	1.6733056	7	87081.50218
Dim7_2.19	W1_GL_7	GL	1	19	C	label	13C	1.6674	7	113871.5097
Dim7_2.20	W1_GL_7	GL	1	20	C	label	13C	1.6628	7	72631.80252
Dim7_2.5	W1_GL_7	GL	1	5	C	label	13C	1.7312096	7	61070.32143
Dim7_2.6	W1_GL_7	GL	1	6	C	label	13C	1.7259456	7	52116.04877
Dim7_2.7	W1_GL_7	GL	1	7	C	label	13C	1.7206816	7	45769.63572
Dim7_2.8	W1_GL_7	GL	1	8	C	label	13C	1.7164704	7	73062.85333
Dim7_2.9	W1_GL_7	GL	1	9	C	label	13C	1.7122592	7	59032.14938
Dim8_2.10	W1_GL_8	GL	2	10	C	label	13C	1.6964672	7	6298.544522
Dim8_2.11	W1_GL_8	GL	2	11	C	label	13C	1.6901504	7	182615.0779
Dim8_2.12	W1_GL_8	GL	2	12	C	label	13C	1.6848864	7	36672.81568
Dim8_2.13	W1_GL_8	GL	2	13	C	label	13C	1.6806752	7	898616.9616
Dim8_2.14	W1_GL_8	GL	2	14	C	label	13C	1.6796224	7	13942.0453
Dim8_2.15	W1_GL_8	GL	2	15	C	label	13C	1.676464	7	18034.9481
Dim8_2.16	W1_GL_8	GL	2	16	C	label	13C	1.6690944	7	84492.60895
Dim8_2.17	W1_GL_8	GL	2	17	C	label	13C	1.6648832	7	3355.993093
Dim8_2.5	W1_GL_8	GL	2	5	C	label	13C	1.7227872	7	1617.148444
Dim8_2.6	W1_GL_8	GL	2	6	C	label	13C	1.7175232	7	4296.004142
Dim8_2.7	W1_GL_8	GL	2	7	C	label	13C	1.7112064	7	2368.361179
Dim8_2.8	W1_GL_8	GL	2	8	C	label	13C	1.7059424	7	6990.043947
Dim8_2.9	W1_GL_8	GL	2	9	C	label	13C	1.7017312	7	2572.534798
Dim9_2.10	W1_GL_9	GL	3	10	C	label	13C	1.7017312	7	34838.82621
Dim9_2.11	W1_GL_9	GL	3	11	C	label	13C	1.69752	7	34832.43185
Dim9_2.12	W1_GL_9	GL	3	12	C	label	13C	1.6954144	7	38463.46729
Dim9_2.13	W1_GL_9	GL	3	13	C	label	13C	1.692256	7	53396.65553
Dim9_2.14	W1_GL_9	GL	3	14	C	label	13C	1.6890976	7	103061.5016
Dim9_2.15	W1_GL_9	GL	3	15	C	label	13C	1.6848864	7	323467.6748
Dim9_2.16	W1_GL_9	GL	3	16	C	label	13C	1.681728	7	232647.5602
Dim9_2.17	W1_GL_9	GL	3	17	C	label	13C	1.6775168	7	288915.517
Dim9_2.18	W1_GL_9	GL	3	18	C	label	13C	1.6743584	7	155344.9762
Dim9_2.19	W1_GL_9	GL	3	19	C	label	13C	1.6690944	7	55270.59057
Dim9_2.20	W1_GL_9	GL	3	20	C	label	13C	1.665	7	26014.36915
Dim9_2.21	W1_GL_9	GL	3	21	C	label	13C	1.661	7	2437.4998
Dim9_2.4	W1_GL_9	GL	3	4	C	label	13C	1.7301568	7	685.1416896
Dim9_2.6	W1_GL_9	GL	3	6	C	label	13C	1.7196288	7	6288.054123
Dim9_2.7	W1_GL_9	GL	3	7	C	label	13C	1.7154176	7	7545.392506
Dim9_2.8	W1_GL_9	GL	3	8	C	label	13C	1.7101536	7	15168.70025
Dim9_2.9	W1_GL_9	GL	3	9	C	label	13C	1.7059424	7	36297.23444
Dim25.10	W1_MC_1	MC	1	10	control	light	none	1.7122592	7	2788.570206
Dim25.11	W1_MC_1	MC	1	11	control	light	none	1.7069952	7	5339.801174
Dim25.12	W1_MC_1	MC	1	12	control	light	none	1.7048896	7	17037.03568
Dim25.13	W1_MC_1	MC	1	13	control	light	none	1.69752	7	39577.7049
Dim25.14	W1_MC_1	MC	1	14	control	light	none	1.6933088	7	231016.9189
Dim25.15	W1_MC_1	MC	1	15	control	light	none	1.6901504	7	761508.0223
Dim25.16	W1_MC_1	MC	1	16	control	light	none	1.6859392	7	1510428.127
Dim25.17	W1_MC_1	MC	1	17	control	light	none	1.6827808	7	1681769.898
Dim25.18	W1_MC_1	MC	1	18	control	light	none	1.6775168	7	455043.555
Dim25.19	W1_MC_1	MC	1	19	control	light	none	1.6737	7	204856.6413
Dim25.20	W1_MC_1	MC	1	20	control	light	none	1.6696	7	80533.82569
Dim25.5	W1_MC_1	MC	1	5	control	light	none	1.7322624	7	1819.148357
Dim25.6	W1_MC_1	MC	1	6	control	light	none	1.729104	7	2011.689102
Dim25.7	W1_MC_1	MC	1	7	control	light	none	1.7248928	7	1930.432299
Dim25.8	W1_MC_1	MC	1	8	control	light	none	1.7196288	7	12847.63718
Dim25.9	W1_MC_1	MC	1	9	control	light	none	1.7154176	7	1452.834588
Dim34_2.10	W1_MC_10	MC	1	10	CN	light	none	1.7017312	7	4006.809992
Dim34_2.11	W1_MC_10	MC	1	11	CN	light	none	1.6954144	7	21093.90167
Dim34_2.12	W1_MC_10	MC	1	12	CN	light	none	1.6912032	7	160984.5478
Dim34_2.13	W1_MC_10	MC	1	13	CN	light	none	1.686992	7	750529.511
Dim34_2.14	W1_MC_10	MC	1	14	CN	light	none	1.681728	7	1718835.825
Dim34_2.15	W1_MC_10	MC	1	15	CN	light	none	1.6775168	7	1049638.36
Dim34_2.16	W1_MC_10	MC	1	16	CN	light	none	1.6743584	7	225074.3713
Dim34_2.17	W1_MC_10	MC	1	17	CN	light	none	1.6690944	7	61646.68467
Dim34_2.18	W1_MC_10	MC	1	18	CN	light	none	1.6648832	7	16555.56649
Dim34_2.19	W1_MC_10	MC	1	19	CN	light	none	1.661	7	11498.47001
Dim34_2.2	W1_MC_10	MC	1	2	CN	light	none	1.7333152	7	746.3619607
Dim34_2.3	W1_MC_10	MC	1	3	CN	light	none	1.7322624	7	1105.796183
Dim34_2.4	W1_MC_10	MC	1	4	CN	light	none	1.729104	7	1686.206462
Dim34_2.6	W1_MC_10	MC	1	6	CN	light	none	1.7206816	7	1633.207005
Dim34_2.7	W1_MC_10	MC	1	7	CN	light	none	1.7143648	7	1453.873839
Dim34_2.8	W1_MC_10	MC	1	8	CN	light	none	1.7091008	7	1489.876421
Dim34_2.9	W1_MC_10	MC	1	9	CN	light	none	1.7059424	7	3938.791884
Dim35.10	W1_MC_11	MC	2	10	CN	light	none	1.7112064	7	2874.921493
Dim35.11	W1_MC_11	MC	2	11	CN	light	none	1.708048	7	4842.042829
Dim35.12	W1_MC_11	MC	2	12	CN	light	none	1.7038368	7	14519.18408
Dim35.13	W1_MC_11	MC	2	13	CN	light	none	1.6996256	7	47153.95674
Dim35.14	W1_MC_11	MC	2	14	CN	light	none	1.6954144	7	173234.1105
Dim35.15	W1_MC_11	MC	2	15	CN	light	none	1.692256	7	549164.8475
Dim35.16	W1_MC_11	MC	2	16	CN	light	none	1.6880448	7	1480867.78
Dim35.17	W1_MC_11	MC	2	17	CN	light	none	1.6838336	7	2507224.058
Dim35.18	W1_MC_11	MC	2	18	CN	light	none	1.6796224	7	1867089.959
Dim35.19	W1_MC_11	MC	2	19	CN	light	none	1.6743584	7	473026.4359
Dim35.20	W1_MC_11	MC	2	20	CN	light	none	1.6716	7	221856.1852
Dim35.21	W1_MC_11	MC	2	21	CN	light	none	1.6676	7	39079.09732
Dim35.22	W1_MC_11	MC	2	22	CN	light	none	1.6636	7	12372.36014
Dim35.4	W1_MC_11	MC	2	4	CN	light	none	1.7354208	7	1668.144909
Dim35.5	W1_MC_11	MC	2	5	CN	light	none	1.7301568	7	1863.508709
Dim35.6	W1_MC_11	MC	2	6	CN	light	none	1.7259456	7	1930.965112
Dim35.7	W1_MC_11	MC	2	7	CN	light	none	1.7217344	7	1863.272242
Dim35.8	W1_MC_11	MC	2	8	CN	light	none	1.7175232	7	2453.112625
Dim35.9	W1_MC_11	MC	2	9	CN	light	none	1.7154176	7	2275.829984
Dim36_2.10	W1_MC_12	MC	3	10	CN	light	none	1.7006784	7	4876.089079
Dim36_2.11	W1_MC_12	MC	3	11	CN	light	none	1.6954144	7	8096.88877
Dim36_2.12	W1_MC_12	MC	3	12	CN	light	none	1.692256	7	40705.25289
Dim36_2.13	W1_MC_12	MC	3	13	CN	light	none	1.6880448	7	247388.4008
Dim36_2.14	W1_MC_12	MC	3	14	CN	light	none	1.6848864	7	970420.7063
Dim36_2.15	W1_MC_12	MC	3	15	CN	light	none	1.6806752	7	1981964.582
Dim36_2.16	W1_MC_12	MC	3	16	CN	light	none	1.6754112	7	1623105.371
Dim36_2.17	W1_MC_12	MC	3	17	CN	light	none	1.6722528	7	503017.5539
Dim36_2.18	W1_MC_12	MC	3	18	CN	light	none	1.6680416	7	215926.0681
Dim36_2.19	W1_MC_12	MC	3	19	CN	light	none	1.6626	7	68149.57605
Dim36_2.3	W1_MC_12	MC	3	3	CN	light	none	1.7322624	7	2457.056192
Dim36_2.4	W1_MC_12	MC	3	4	CN	light	none	1.7301568	7	2172.665187
Dim36_2.5	W1_MC_12	MC	3	5	CN	light	none	1.72384	7	1979.82216
Dim36_2.7	W1_MC_12	MC	3	7	CN	light	none	1.713312	7	2537.866015
Dim36_2.9	W1_MC_12	MC	3	9	CN	light	none	1.7048896	7	2354.62548
Dim37.10	W1_MC_13	MC	1	10	CN	label	13C	1.702784	7	67117.05036
Dim37.11	W1_MC_13	MC	1	11	CN	label	13C	1.6985728	7	208259.4376
Dim37.12	W1_MC_13	MC	1	12	CN	label	13C	1.6933088	7	553614.8801
Dim37.13	W1_MC_13	MC	1	13	CN	label	13C	1.6880448	7	1544602.751
Dim37.14	W1_MC_13	MC	1	14	CN	label	13C	1.681728	7	1846039.938
Dim37.15	W1_MC_13	MC	1	15	CN	label	13C	1.676464	7	489583.5408
Dim37.16	W1_MC_13	MC	1	16	CN	label	13C	1.6722528	7	186152.8938
Dim37.17	W1_MC_13	MC	1	17	CN	label	13C	1.6669888	7	62385.52815
Dim37.18	W1_MC_13	MC	1	18	CN	label	13C	1.6639	7	60122.64512
Dim37.3	W1_MC_13	MC	1	3	CN	label	13C	1.734368	7	1734.242835
Dim37.4	W1_MC_13	MC	1	4	CN	label	13C	1.7301568	7	3889.471058
Dim37.5	W1_MC_13	MC	1	5	CN	label	13C	1.72384	7	21493.4287
Dim37.6	W1_MC_13	MC	1	6	CN	label	13C	1.7196288	7	60660.51185
Dim37.7	W1_MC_13	MC	1	7	CN	label	13C	1.7154176	7	64516.07667
Dim37.8	W1_MC_13	MC	1	8	CN	label	13C	1.7112064	7	57677.62378
Dim37.9	W1_MC_13	MC	1	9	CN	label	13C	1.7059424	7	56247.46843
Dim38.10	W1_MC_14	MC	2	10	CN	label	13C	1.7017312	7	118240.0906
Dim38.11	W1_MC_14	MC	2	11	CN	label	13C	1.6985728	7	182589.5823
Dim38.12	W1_MC_14	MC	2	12	CN	label	13C	1.6933088	7	516342.8682
Dim38.13	W1_MC_14	MC	2	13	CN	label	13C	1.6890976	7	1270421.174
Dim38.14	W1_MC_14	MC	2	14	CN	label	13C	1.6848864	7	1372745.854
Dim38.15	W1_MC_14	MC	2	15	CN	label	13C	1.6806752	7	1305861.929
Dim38.16	W1_MC_14	MC	2	16	CN	label	13C	1.676464	7	373295.3821
Dim38.17	W1_MC_14	MC	2	17	CN	label	13C	1.6722528	7	85242.09391
Dim38.18	W1_MC_14	MC	2	18	CN	label	13C	1.6685	7	39012.87085
Dim38.19	W1_MC_14	MC	2	19	CN	label	13C	1.6642	7	12755.5363
Dim38.3	W1_MC_14	MC	2	3	CN	label	13C	1.7333152	7	1090.631269
Dim38.4	W1_MC_14	MC	2	4	CN	label	13C	1.7301568	7	2337.654061
Dim38.5	W1_MC_14	MC	2	5	CN	label	13C	1.7259456	7	12440.32431
Dim38.6	W1_MC_14	MC	2	6	CN	label	13C	1.7206816	7	44108.78238
Dim38.7	W1_MC_14	MC	2	7	CN	label	13C	1.7164704	7	54961.88074
Dim38.8	W1_MC_14	MC	2	8	CN	label	13C	1.7112064	7	63058.10062
Dim38.9	W1_MC_14	MC	2	9	CN	label	13C	1.7069952	7	73034.75385
Dim39.10	W1_MC_15	MC	3	10	CN	label	13C	1.702784	7	63344.05007
Dim39.11	W1_MC_15	MC	3	11	CN	label	13C	1.6985728	7	131222.1988
Dim39.12	W1_MC_15	MC	3	12	CN	label	13C	1.6943616	7	401082.1987
Dim39.13	W1_MC_15	MC	3	13	CN	label	13C	1.6901504	7	1132831.064
Dim39.14	W1_MC_15	MC	3	14	CN	label	13C	1.6848864	7	1057778.254
Dim39.15	W1_MC_15	MC	3	15	CN	label	13C	1.6806752	7	494801.4821
Dim39.16	W1_MC_15	MC	3	16	CN	label	13C	1.676464	7	151232.7534
Dim39.17	W1_MC_15	MC	3	17	CN	label	13C	1.6722528	7	45857.45946
Dim39.18	W1_MC_15	MC	3	18	CN	label	13C	1.6676	7	16618.43264
Dim39.19	W1_MC_15	MC	3	19	CN	label	13C	1.6632	7	8090.424565
Dim39.3	W1_MC_15	MC	3	3	CN	label	13C	1.734368	7	849.5098847
Dim39.4	W1_MC_15	MC	3	4	CN	label	13C	1.7301568	7	1443.510378
Dim39.5	W1_MC_15	MC	3	5	CN	label	13C	1.7269984	7	5323.731172
Dim39.6	W1_MC_15	MC	3	6	CN	label	13C	1.7217344	7	17645.89479
Dim39.7	W1_MC_15	MC	3	7	CN	label	13C	1.7175232	7	19958.18219
Dim39.8	W1_MC_15	MC	3	8	CN	label	13C	1.713312	7	28540.12661
Dim39.9	W1_MC_15	MC	3	9	CN	label	13C	1.708048	7	45087.31146
Dim40_2.10	W1_MC_19	MC	1	10	control	label	18O	1.6996256	7	168100.2975
Dim40_2.11	W1_MC_19	MC	1	11	control	label	18O	1.6964672	7	254199.7944
Dim40_2.12	W1_MC_19	MC	1	12	control	label	18O	1.692256	7	533994.6743
Dim40_2.13	W1_MC_19	MC	1	13	control	label	18O	1.686992	7	1427756.898
Dim40_2.14	W1_MC_19	MC	1	14	control	label	18O	1.6859392	7	2940866.832
Dim40_2.15	W1_MC_19	MC	1	15	control	label	18O	1.6785696	7	2189559.919
Dim40_2.16	W1_MC_19	MC	1	16	control	label	18O	1.6754112	7	611053.1576
Dim40_2.17	W1_MC_19	MC	1	17	control	label	18O	1.6712	7	195676.9332
Dim40_2.18	W1_MC_19	MC	1	18	control	label	18O	1.6651	7	107772.7028
Dim40_2.19	W1_MC_19	MC	1	19	control	label	18O	1.6607	7	109068.0428
Dim40_2.20	W1_MC_19	MC	1	20	control	label	18O	1.6563	7	53823.07565
Dim40_2.3	W1_MC_19	MC	1	3	control	label	18O	1.7322624	7	62322.19448
Dim40_2.4	W1_MC_19	MC	1	4	control	label	18O	1.7269984	7	85332.56623
Dim40_2.5	W1_MC_19	MC	1	5	control	label	18O	1.7217344	7	67585.10365
Dim40_2.6	W1_MC_19	MC	1	6	control	label	18O	1.7196288	7	85751.86716
Dim40_2.7	W1_MC_19	MC	1	7	control	label	18O	1.7112064	7	81410.08346
Dim40_2.8	W1_MC_19	MC	1	8	control	label	18O	1.7069952	7	83800.52481
Dim40_2.9	W1_MC_19	MC	1	9	control	label	18O	1.702784	7	71728.48961
Dim26.10	W1_MC_2	MC	2	10	control	light	none	1.7038368	7	5557.864333
Dim26.11	W1_MC_2	MC	2	11	control	light	none	1.6985728	7	26910.4656
Dim26.12	W1_MC_2	MC	2	12	control	light	none	1.6943616	7	190263.3248
Dim26.13	W1_MC_2	MC	2	13	control	light	none	1.6901504	7	863787.2087
Dim26.14	W1_MC_2	MC	2	14	control	light	none	1.6859392	7	1752873.54
Dim26.15	W1_MC_2	MC	2	15	control	light	none	1.681728	7	895474.2703
Dim26.16	W1_MC_2	MC	2	16	control	light	none	1.6775168	7	329634.1606
Dim26.17	W1_MC_2	MC	2	17	control	light	none	1.6743584	7	116281.4923
Dim26.18	W1_MC_2	MC	2	18	control	light	none	1.6712	7	45387.29051
Dim26.19	W1_MC_2	MC	2	19	control	light	none	1.6668	7	25620.42033
Dim26.20	W1_MC_2	MC	2	20	control	light	none	1.6628	7	31406.9255
Dim26.3	W1_MC_2	MC	2	3	control	light	none	1.7301568	7	1376.585117
Dim26.4	W1_MC_2	MC	2	4	control	light	none	1.7280512	7	1668.289284
Dim26.5	W1_MC_2	MC	2	5	control	light	none	1.7269984	7	2023.294702
Dim26.6	W1_MC_2	MC	2	6	control	light	none	1.7206816	7	2803.960655
Dim26.7	W1_MC_2	MC	2	7	control	light	none	1.7164704	7	2628.110292
Dim26.8	W1_MC_2	MC	2	8	control	light	none	1.7122592	7	3954.827665
Dim26.9	W1_MC_2	MC	2	9	control	light	none	1.708048	7	3532.694368
Dim41.10	W1_MC_20	MC	2	10	control	label	18O	1.7017312	7	103432.4996
Dim41.11	W1_MC_20	MC	2	11	control	label	18O	1.6964672	7	262486.8924
Dim41.12	W1_MC_20	MC	2	12	control	label	18O	1.692256	7	765947.2071
Dim41.13	W1_MC_20	MC	2	13	control	label	18O	1.686992	7	2134331.806
Dim41.14	W1_MC_20	MC	2	14	control	label	18O	1.681728	7	1860462.881
Dim41.15	W1_MC_20	MC	2	15	control	label	18O	1.6775168	7	898087.1266
Dim41.16	W1_MC_20	MC	2	16	control	label	18O	1.6733056	7	308416.5438
Dim41.17	W1_MC_20	MC	2	17	control	label	18O	1.6690944	7	114034.0726
Dim41.18	W1_MC_20	MC	2	18	control	label	18O	1.6653	7	43745.91771
Dim41.19	W1_MC_20	MC	2	19	control	label	18O	1.6608	7	16719.39552
Dim41.3	W1_MC_20	MC	2	3	control	label	18O	1.7322624	7	1386.552865
Dim41.4	W1_MC_20	MC	2	4	control	label	18O	1.7280512	7	1864.585182
Dim41.5	W1_MC_20	MC	2	5	control	label	18O	1.7248928	7	3656.20131
Dim41.6	W1_MC_20	MC	2	6	control	label	18O	1.7196288	7	3759.813881
Dim41.7	W1_MC_20	MC	2	7	control	label	18O	1.7143648	7	8680.11714
Dim41.8	W1_MC_20	MC	2	8	control	label	18O	1.7101536	7	14175.45078
Dim41.9	W1_MC_20	MC	2	9	control	label	18O	1.7059424	7	33296.27939
Dim42.10	W1_MC_21	MC	3	10	control	label	18O	1.7059424	7	19314.10674
Dim42.11	W1_MC_21	MC	3	11	control	label	18O	1.7006784	7	70990.87218
Dim42.12	W1_MC_21	MC	3	12	control	label	18O	1.69752	7	200598.3953
Dim42.13	W1_MC_21	MC	3	13	control	label	18O	1.6933088	7	416079.9075
Dim42.14	W1_MC_21	MC	3	14	control	label	18O	1.6890976	7	999151.1274
Dim42.15	W1_MC_21	MC	3	15	control	label	18O	1.6848864	7	1757378.792
Dim42.16	W1_MC_21	MC	3	16	control	label	18O	1.6806752	7	955057.2331
Dim42.17	W1_MC_21	MC	3	17	control	label	18O	1.6754112	7	332033.8848
Dim42.18	W1_MC_21	MC	3	18	control	label	18O	1.6701472	7	66359.18202
Dim42.19	W1_MC_21	MC	3	19	control	label	18O	1.6658	7	50760.5845
Dim42.4	W1_MC_21	MC	3	4	control	label	18O	1.734368	7	1525.92015
Dim42.5	W1_MC_21	MC	3	5	control	label	18O	1.729104	7	1577.03868
Dim42.6	W1_MC_21	MC	3	6	control	label	18O	1.7248928	7	1602.245936
Dim42.7	W1_MC_21	MC	3	7	control	label	18O	1.7196288	7	3060.399133
Dim42.8	W1_MC_21	MC	3	8	control	label	18O	1.7154176	7	6163.452185
Dim42.9	W1_MC_21	MC	3	9	control	label	18O	1.7101536	7	7278.899252
Dim43.10	W1_MC_22	MC	1	10	C	label	18O	1.7266094	7	8556.488471
Dim43.11	W1_MC_22	MC	1	11	C	label	18O	1.7223158	7	20190.79153
Dim43.12	W1_MC_22	MC	1	12	C	label	18O	1.7180222	7	61571.88138
Dim43.13	W1_MC_22	MC	1	13	C	label	18O	1.7137286	7	170326.1385
Dim43.14	W1_MC_22	MC	1	14	C	label	18O	1.709435	7	273700.1426
Dim43.15	W1_MC_22	MC	1	15	C	label	18O	1.7062148	7	509025.7194
Dim43.16	W1_MC_22	MC	1	16	C	label	18O	1.7019212	7	951844.444
Dim43.17	W1_MC_22	MC	1	17	C	label	18O	1.6976276	7	1048786.269
Dim43.18	W1_MC_22	MC	1	18	C	label	18O	1.6944074	7	548513.7406
Dim43.19	W1_MC_22	MC	1	19	C	label	18O	1.6899	7	127970.1224
Dim43.20	W1_MC_22	MC	1	20	C	label	18O	1.6857	7	47541.56367
Dim43.9	W1_MC_22	MC	1	9	C	label	18O	1.7319764	7	3802.994684
Dim44.10	W1_MC_23	MC	2	10	C	label	18O	1.7067708	7	231096.7722
Dim44.11	W1_MC_23	MC	2	11	C	label	18O	1.7024716	7	501416.6624
Dim44.12	W1_MC_23	MC	2	12	C	label	18O	1.6970976	7	1690192.602
Dim44.13	W1_MC_23	MC	2	13	C	label	18O	1.6927984	7	1653329.273
Dim44.14	W1_MC_23	MC	2	14	C	label	18O	1.6884992	7	743800.5868
Dim44.15	W1_MC_23	MC	2	15	C	label	18O	1.6852748	7	137653.0543
Dim44.16	W1_MC_23	MC	2	16	C	label	18O	1.6809756	7	49804.109
Dim44.17	W1_MC_23	MC	2	17	C	label	18O	1.6766764	7	35441.37407
Dim44.18	W1_MC_23	MC	2	18	C	label	18O	1.6723772	7	23374.98082
Dim44.19	W1_MC_23	MC	2	19	C	label	18O	1.6697	7	46468.3499
Dim44.20	W1_MC_23	MC	2	20	C	label	18O	1.6657	7	18247.15303
Dim44.3	W1_MC_23	MC	2	3	C	label	18O	1.732566	7	9993.530805
Dim44.4	W1_MC_23	MC	2	4	C	label	18O	1.7304164	7	15005.8399
Dim44.5	W1_MC_23	MC	2	5	C	label	18O	1.727192	7	11290.94448
Dim44.6	W1_MC_23	MC	2	6	C	label	18O	1.7239676	7	14143.3415
Dim44.7	W1_MC_23	MC	2	7	C	label	18O	1.721818	7	20739.54578
Dim44.8	W1_MC_23	MC	2	8	C	label	18O	1.7153692	7	46622.2256
Dim44.9	W1_MC_23	MC	2	9	C	label	18O	1.71107	7	144289.3096
Dim45.10	W1_MC_24	MC	3	10	C	label	18O	1.7112064	7	6933.51334
Dim45.11	W1_MC_24	MC	3	11	C	label	18O	1.7069952	7	13984.48127
Dim45.12	W1_MC_24	MC	3	12	C	label	18O	1.7048896	7	27934.87378
Dim45.13	W1_MC_24	MC	3	13	C	label	18O	1.7048896	7	74717.75938
Dim45.14	W1_MC_24	MC	3	14	C	label	18O	1.7006784	7	275269.5582
Dim45.15	W1_MC_24	MC	3	15	C	label	18O	1.6954144	7	519061.0149
Dim45.16	W1_MC_24	MC	3	16	C	label	18O	1.6943616	7	981903.7728
Dim45.17	W1_MC_24	MC	3	17	C	label	18O	1.6933088	7	1449880.014
Dim45.18	W1_MC_24	MC	3	18	C	label	18O	1.6848864	7	1689025.422
Dim45.19	W1_MC_24	MC	3	19	C	label	18O	1.6796224	7	1094885.892
Dim45.20	W1_MC_24	MC	3	20	C	label	18O	1.6785	7	419926.6197
Dim45.21	W1_MC_24	MC	3	21	C	label	18O	1.675	7	99632.19723
Dim45.5	W1_MC_24	MC	3	5	C	label	18O	1.7322624	7	2500.231587
Dim45.6	W1_MC_24	MC	3	6	C	label	18O	1.729104	7	2346.962653
Dim45.7	W1_MC_24	MC	3	7	C	label	18O	1.7259456	7	3024.961417
Dim45.8	W1_MC_24	MC	3	8	C	label	18O	1.7217344	7	2802.721715
Dim45.9	W1_MC_24	MC	3	9	C	label	18O	1.718576	7	3905.47852
Dim46.1	W1_MC_28	MC	1	1	C	label	18O	1.734368	7	1191.876315
Dim46.10	W1_MC_28	MC	1	10	C	label	18O	1.7017312	7	252822.5189
Dim46.11	W1_MC_28	MC	1	11	C	label	18O	1.69752	7	454511.2131
Dim46.12	W1_MC_28	MC	1	12	C	label	18O	1.6933088	7	633599.0534
Dim46.13	W1_MC_28	MC	1	13	C	label	18O	1.6880448	7	1035712.583
Dim46.14	W1_MC_28	MC	1	14	C	label	18O	1.6848864	7	1750677.523
Dim46.15	W1_MC_28	MC	1	15	C	label	18O	1.6796224	7	1754257.597
Dim46.16	W1_MC_28	MC	1	16	C	label	18O	1.6775168	7	698762.4334
Dim46.17	W1_MC_28	MC	1	17	C	label	18O	1.6722528	7	159599.6667
Dim46.18	W1_MC_28	MC	1	18	C	label	18O	1.6690944	7	89425.49376
Dim46.19	W1_MC_28	MC	1	19	C	label	18O	1.6644	7	69456.20121
Dim46.2	W1_MC_28	MC	1	2	C	label	18O	1.7333152	7	1277.717837
Dim46.20	W1_MC_28	MC	1	20	C	label	18O	1.6603	7	26864.58222
Dim46.3	W1_MC_28	MC	1	3	C	label	18O	1.7301568	7	1805.640091
Dim46.4	W1_MC_28	MC	1	4	C	label	18O	1.7269984	7	2139.463537
Dim46.5	W1_MC_28	MC	1	5	C	label	18O	1.72384	7	2017.423877
Dim46.6	W1_MC_28	MC	1	6	C	label	18O	1.7196288	7	3528.364167
Dim46.7	W1_MC_28	MC	1	7	C	label	18O	1.7154176	7	7477.024057
Dim46.8	W1_MC_28	MC	1	8	C	label	18O	1.7101536	7	23976.53014
Dim46.9	W1_MC_28	MC	1	9	C	label	18O	1.7059424	7	91567.05347
Dim47.10	W1_MC_29	MC	2	10	C	label	18O	1.7017312	7	214869.1396
Dim47.11	W1_MC_29	MC	2	11	C	label	18O	1.6985728	7	319043.8438
Dim47.12	W1_MC_29	MC	2	12	C	label	18O	1.6933088	7	391465.5095
Dim47.13	W1_MC_29	MC	2	13	C	label	18O	1.6890976	7	690153.0825
Dim47.14	W1_MC_29	MC	2	14	C	label	18O	1.6848864	7	1590253.926
Dim47.15	W1_MC_29	MC	2	15	C	label	18O	1.6806752	7	906735.1994
Dim47.16	W1_MC_29	MC	2	16	C	label	18O	1.6775168	7	336308.738
Dim47.17	W1_MC_29	MC	2	17	C	label	18O	1.6712	7	84949.88827
Dim47.18	W1_MC_29	MC	2	18	C	label	18O	1.6656	7	28470.33106
Dim47.19	W1_MC_29	MC	2	19	C	label	18O	1.6609	7	26192.03453
Dim47.4	W1_MC_29	MC	2	4	C	label	18O	1.7333152	7	11298.33879
Dim47.5	W1_MC_29	MC	2	5	C	label	18O	1.7269984	7	11745.0498
Dim47.6	W1_MC_29	MC	2	6	C	label	18O	1.7227872	7	19240.26886
Dim47.7	W1_MC_29	MC	2	7	C	label	18O	1.7175232	7	13316.34318
Dim47.8	W1_MC_29	MC	2	8	C	label	18O	1.7122592	7	33152.64437
Dim47.9	W1_MC_29	MC	2	9	C	label	18O	1.7069952	7	59179.03381
Dim27.10	W1_MC_3	MC	3	10	control	light	none	1.7048896	7	11644.85373
Dim27.11	W1_MC_3	MC	3	11	control	light	none	1.6996256	7	42056.74591
Dim27.12	W1_MC_3	MC	3	12	control	light	none	1.6954144	7	249201.1936
Dim27.13	W1_MC_3	MC	3	13	control	light	none	1.6901504	7	1436051.268
Dim27.14	W1_MC_3	MC	3	14	control	light	none	1.6859392	7	1848844.9
Dim27.15	W1_MC_3	MC	3	15	control	light	none	1.681728	7	1244245.521
Dim27.16	W1_MC_3	MC	3	16	control	light	none	1.6775168	7	271154.9123
Dim27.17	W1_MC_3	MC	3	17	control	light	none	1.6721	7	125025.477
Dim27.18	W1_MC_3	MC	3	18	control	light	none	1.6675	7	40206.30847
Dim27.4	W1_MC_3	MC	3	4	control	light	none	1.7333152	7	1243.980882
Dim27.5	W1_MC_3	MC	3	5	control	light	none	1.729104	7	844.5250892
Dim27.6	W1_MC_3	MC	3	6	control	light	none	1.72384	7	957.3681585
Dim27.7	W1_MC_3	MC	3	7	control	light	none	1.718576	7	1471.139113
Dim27.8	W1_MC_3	MC	3	8	control	light	none	1.713312	7	2421.553607
Dim27.9	W1_MC_3	MC	3	9	control	light	none	1.7091008	7	4123.682439
Dim48_2.10	W1_MC_30	MC	3	10	C	label	18O	1.7048896	7	1719.017118
Dim48_2.11	W1_MC_30	MC	3	11	C	label	18O	1.7017312	7	26372.66792
Dim48_2.12	W1_MC_30	MC	3	12	C	label	18O	1.6964672	7	2427.247969
Dim48_2.13	W1_MC_30	MC	3	13	C	label	18O	1.6912032	7	14841.99936
Dim48_2.14	W1_MC_30	MC	3	14	C	label	18O	1.686992	7	60049.25932
Dim48_2.15	W1_MC_30	MC	3	15	C	label	18O	1.681728	7	34869.35854
Dim48_2.16	W1_MC_30	MC	3	16	C	label	18O	1.676464	7	7529.656257
Dim48_2.17	W1_MC_30	MC	3	17	C	label	18O	1.6722528	7	6806.086398
Dim48_2.18	W1_MC_30	MC	3	18	C	label	18O	1.6690944	7	3172.794455
Dim48_2.2	W1_MC_30	MC	3	2	C	label	18O	1.7354208	7	769.6694902
Dim48_2.3	W1_MC_30	MC	3	3	C	label	18O	1.7301568	7	1750.244729
Dim48_2.4	W1_MC_30	MC	3	4	C	label	18O	1.7280512	7	774.5098324
Dim48_2.5	W1_MC_30	MC	3	5	C	label	18O	1.72384	7	1542.628822
Dim48_2.6	W1_MC_30	MC	3	6	C	label	18O	1.7196288	7	1623.647504
Dim48_2.7	W1_MC_30	MC	3	7	C	label	18O	1.7164704	7	1503.930756
Dim48_2.8	W1_MC_30	MC	3	8	C	label	18O	1.713312	7	1727.501907
Dim48_2.9	W1_MC_30	MC	3	9	C	label	18O	1.7091008	7	3272.63265
Dim28_2.10	W1_MC_4	MC	1	10	C	light	none	1.6996256	7	3517.38264
Dim28_2.11	W1_MC_4	MC	1	11	C	light	none	1.6964672	7	24923.26324
Dim28_2.12	W1_MC_4	MC	1	12	C	light	none	1.6912032	7	156997.1444
Dim28_2.13	W1_MC_4	MC	1	13	C	light	none	1.6880448	7	299532.2014
Dim28_2.14	W1_MC_4	MC	1	14	C	light	none	1.6838336	7	624058.3847
Dim28_2.15	W1_MC_4	MC	1	15	C	light	none	1.6796224	7	186336.9409
Dim28_2.16	W1_MC_4	MC	1	16	C	light	none	1.676464	7	115162.5056
Dim28_2.17	W1_MC_4	MC	1	17	C	light	none	1.6743584	7	41592.80626
Dim28_2.18	W1_MC_4	MC	1	18	C	light	none	1.6690944	7	16985.57375
Dim28_2.19	W1_MC_4	MC	1	19	C	light	none	1.6638304	7	8716.643127
Dim28_2.2	W1_MC_4	MC	1	2	C	light	none	1.7354208	7	970.9648583
Dim28_2.3	W1_MC_4	MC	1	3	C	light	none	1.7322624	7	1333.199047
Dim28_2.4	W1_MC_4	MC	1	4	C	light	none	1.7269984	7	1145.148625
Dim28_2.5	W1_MC_4	MC	1	5	C	light	none	1.7227872	7	1502.606613
Dim28_2.6	W1_MC_4	MC	1	6	C	light	none	1.7164704	7	1665.185256
Dim28_2.7	W1_MC_4	MC	1	7	C	light	none	1.7112064	7	1575.46352
Dim28_2.8	W1_MC_4	MC	1	8	C	light	none	1.7069952	7	2036.366701
Dim28_2.9	W1_MC_4	MC	1	9	C	light	none	1.702784	7	1606.4892
Dim29.10	W1_MC_5	MC	2	10	C	light	none	1.7276828	7	4562.32468
Dim29.11	W1_MC_5	MC	2	11	C	light	none	1.7223158	7	9307.564647
Dim29.12	W1_MC_5	MC	2	12	C	light	none	1.7180222	7	11108.44389
Dim29.13	W1_MC_5	MC	2	13	C	light	none	1.7137286	7	3316.909399
Dim29.14	W1_MC_5	MC	2	14	C	light	none	1.7083616	7	200035.8453
Dim29.15	W1_MC_5	MC	2	15	C	light	none	1.7051414	7	908189.4374
Dim29.16	W1_MC_5	MC	2	16	C	light	none	1.7008478	7	1584678.42
Dim29.17	W1_MC_5	MC	2	17	C	light	none	1.6965542	7	1012338.675
Dim29.18	W1_MC_5	MC	2	18	C	light	none	1.6901138	7	275880.7161
Dim29.19	W1_MC_5	MC	2	19	C	light	none	1.6862	7	89154.48007
Dim29.20	W1_MC_5	MC	2	20	C	light	none	1.6816	7	27128.0241
Dim29.9	W1_MC_5	MC	2	9	C	light	none	1.7319764	7	7385.636784
Dim30.10	W1_MC_6	MC	3	10	C	light	none	1.7078456	7	38263.67436
Dim30.11	W1_MC_6	MC	3	11	C	light	none	1.7035464	7	214712.5455
Dim30.12	W1_MC_6	MC	3	12	C	light	none	1.6992472	7	780842.2959
Dim30.13	W1_MC_6	MC	3	13	C	light	none	1.694948	7	1750707.403
Dim30.14	W1_MC_6	MC	3	14	C	light	none	1.689574	7	1208457.003
Dim30.15	W1_MC_6	MC	3	15	C	light	none	1.6863496	7	270159.2731
Dim30.16	W1_MC_6	MC	3	16	C	light	none	1.6809756	7	92403.52425
Dim30.17	W1_MC_6	MC	3	17	C	light	none	1.6756016	7	41333.42248
Dim30.18	W1_MC_6	MC	3	18	C	light	none	1.6699	7	24877.02276
Dim30.19	W1_MC_6	MC	3	19	C	light	none	1.6651	7	21722.1391
Dim30.5	W1_MC_6	MC	3	5	C	light	none	1.7314912	7	10006.67441
Dim30.6	W1_MC_6	MC	3	6	C	light	none	1.727192	7	10365.35671
Dim30.7	W1_MC_6	MC	3	7	C	light	none	1.721818	7	11325.00013
Dim30.8	W1_MC_6	MC	3	8	C	light	none	1.7175188	7	10661.09193
Dim30.9	W1_MC_6	MC	3	9	C	light	none	1.7121448	7	13785.17414
Dim31.10	W1_MC_7	MC	1	10	C	label	13C	1.7038368	7	27658.07028
Dim31.11	W1_MC_7	MC	1	11	C	label	13C	1.6996256	7	65380.15587
Dim31.12	W1_MC_7	MC	1	12	C	label	13C	1.6954144	7	146814.1095
Dim31.13	W1_MC_7	MC	1	13	C	label	13C	1.6912032	7	437249.5941
Dim31.14	W1_MC_7	MC	1	14	C	label	13C	1.686992	7	1108887.99
Dim31.15	W1_MC_7	MC	1	15	C	label	13C	1.6827808	7	1367037.146
Dim31.16	W1_MC_7	MC	1	16	C	label	13C	1.6785696	7	778711.1586
Dim31.17	W1_MC_7	MC	1	17	C	label	13C	1.6743584	7	210974.5596
Dim31.18	W1_MC_7	MC	1	18	C	label	13C	1.6712	7	67011.14183
Dim31.19	W1_MC_7	MC	1	19	C	label	13C	1.6672	7	61271.87937
Dim31.2	W1_MC_7	MC	1	2	C	label	13C	1.7354208	7	1007.295122
Dim31.20	W1_MC_7	MC	1	20	C	label	13C	1.6631	7	25993.2099
Dim31.3	W1_MC_7	MC	1	3	C	label	13C	1.7322624	7	1554.071986
Dim31.4	W1_MC_7	MC	1	4	C	label	13C	1.7301568	7	1247.191769
Dim31.5	W1_MC_7	MC	1	5	C	label	13C	1.7259456	7	1848.844604
Dim31.6	W1_MC_7	MC	1	6	C	label	13C	1.7217344	7	2463.489387
Dim31.7	W1_MC_7	MC	1	7	C	label	13C	1.718576	7	4262.215445
Dim31.8	W1_MC_7	MC	1	8	C	label	13C	1.7154176	7	6242.540717
Dim31.9	W1_MC_7	MC	1	9	C	label	13C	1.7091008	7	10541.98477
Dim32.10	W1_MC_8	MC	2	10	C	label	13C	1.6880448	7	1224484.114
Dim32.11	W1_MC_8	MC	2	11	C	label	13C	1.6838336	7	855529.1476
Dim32.12	W1_MC_8	MC	2	12	C	label	13C	1.6785696	7	261001.252
Dim32.13	W1_MC_8	MC	2	13	C	label	13C	1.6733056	7	87878.99668
Dim32.14	W1_MC_8	MC	2	14	C	label	13C	1.6680416	7	31204.52747
Dim32.15	W1_MC_8	MC	2	15	C	label	13C	1.6627776	7	9941.133161
Dim32.2	W1_MC_8	MC	2	2	C	label	13C	1.7280512	7	2587.614613
Dim32.3	W1_MC_8	MC	2	3	C	label	13C	1.7248928	7	3518.914735
Dim32.4	W1_MC_8	MC	2	4	C	label	13C	1.718576	7	7070.366092
Dim32.5	W1_MC_8	MC	2	5	C	label	13C	1.713312	7	6776.665259
Dim32.6	W1_MC_8	MC	2	6	C	label	13C	1.708048	7	13809.31806
Dim32.7	W1_MC_8	MC	2	7	C	label	13C	1.702784	7	42784.70387
Dim32.8	W1_MC_8	MC	2	8	C	label	13C	1.69752	7	157893.5816
Dim32.9	W1_MC_8	MC	2	9	C	label	13C	1.6933088	7	464061.2933
Dim33.10	W1_MC_9	MC	3	10	C	label	13C	1.7038368	7	45123.73061
Dim33.11	W1_MC_9	MC	3	11	C	label	13C	1.6996256	7	207968.1613
Dim33.12	W1_MC_9	MC	3	12	C	label	13C	1.6933088	7	755583.4595
Dim33.13	W1_MC_9	MC	3	13	C	label	13C	1.6890976	7	2152996.235
Dim33.14	W1_MC_9	MC	3	14	C	label	13C	1.6848864	7	2136878.022
Dim33.15	W1_MC_9	MC	3	15	C	label	13C	1.6806752	7	1119217.224
Dim33.16	W1_MC_9	MC	3	16	C	label	13C	1.6775168	7	246450.3813
Dim33.17	W1_MC_9	MC	3	17	C	label	13C	1.6722528	7	98214.72099
Dim33.18	W1_MC_9	MC	3	18	C	label	13C	1.6685	7	49958.5194
Dim33.19	W1_MC_9	MC	3	19	C	label	13C	1.6643	7	19832.02462
Dim33.2	W1_MC_9	MC	3	2	C	label	13C	1.734368	7	3039.964087
Dim33.3	W1_MC_9	MC	3	3	C	label	13C	1.7312096	7	4115.6376
Dim33.4	W1_MC_9	MC	3	4	C	label	13C	1.729104	7	3470.850635
Dim33.5	W1_MC_9	MC	3	5	C	label	13C	1.72384	7	3910.446689
Dim33.6	W1_MC_9	MC	3	6	C	label	13C	1.7206816	7	4882.097197
Dim33.7	W1_MC_9	MC	3	7	C	label	13C	1.7164704	7	8310.574018
Dim33.8	W1_MC_9	MC	3	8	C	label	13C	1.7112064	7	13216.88878
Dim33.9	W1_MC_9	MC	3	9	C	label	13C	1.708048	7	18849.11089
Dim49_2.1	W1_PJ_1	PJ	1	1	control	light	none	1.7333152	7	771.8925437
Dim49_2.10	W1_PJ_1	PJ	1	10	control	light	none	1.6890976	7	122334.7335
Dim49_2.11	W1_PJ_1	PJ	1	11	control	light	none	1.6848864	7	327789.5126
Dim49_2.12	W1_PJ_1	PJ	1	12	control	light	none	1.6806752	7	311364.8426
Dim49_2.13	W1_PJ_1	PJ	1	13	control	light	none	1.676464	7	55904.56563
Dim49_2.14	W1_PJ_1	PJ	1	14	control	light	none	1.6712	7	55480.19917
Dim49_2.15	W1_PJ_1	PJ	1	15	control	light	none	1.6669888	7	11382.59658
Dim49_2.16	W1_PJ_1	PJ	1	16	control	light	none	1.6627776	7	3822.633417
Dim49_2.2	W1_PJ_1	PJ	1	2	control	light	none	1.729104	7	634.504936
Dim49_2.3	W1_PJ_1	PJ	1	3	control	light	none	1.7259456	7	596.3552906
Dim49_2.4	W1_PJ_1	PJ	1	4	control	light	none	1.7206816	7	2576.095794
Dim49_2.5	W1_PJ_1	PJ	1	5	control	light	none	1.7143648	7	1207.752174
Dim49_2.6	W1_PJ_1	PJ	1	6	control	light	none	1.7091008	7	1478.815591
Dim49_2.7	W1_PJ_1	PJ	1	7	control	light	none	1.7038368	7	1214.643139
Dim49_2.8	W1_PJ_1	PJ	1	8	control	light	none	1.6985728	7	1605.449817
Dim49_2.9	W1_PJ_1	PJ	1	9	control	light	none	1.6943616	7	11391.12337
Dim58.10	W1_PJ_10	PJ	1	10	CN	light	none	1.6996256	7	5962.136429
Dim58.11	W1_PJ_10	PJ	1	11	CN	light	none	1.6954144	7	22983.39513
Dim58.12	W1_PJ_10	PJ	1	12	CN	light	none	1.6901504	7	143537.6156
Dim58.13	W1_PJ_10	PJ	1	13	CN	light	none	1.6848864	7	549050.8764
Dim58.14	W1_PJ_10	PJ	1	14	CN	light	none	1.6796224	7	709664.9764
Dim58.15	W1_PJ_10	PJ	1	15	CN	light	none	1.6733056	7	244709.4576
Dim58.16	W1_PJ_10	PJ	1	16	CN	light	none	1.6575136	7	91689.97518
Dim58.17	W1_PJ_10	PJ	1	17	CN	light	none	1.6651	7	86089.165
Dim58.3	W1_PJ_10	PJ	1	3	CN	light	none	1.734368	7	1479.482338
Dim58.4	W1_PJ_10	PJ	1	4	CN	light	none	1.7301568	7	2376.068752
Dim58.5	W1_PJ_10	PJ	1	5	CN	light	none	1.7248928	7	2185.118524
Dim58.6	W1_PJ_10	PJ	1	6	CN	light	none	1.7206816	7	3815.701651
Dim58.7	W1_PJ_10	PJ	1	7	CN	light	none	1.7154176	7	2316.419576
Dim58.8	W1_PJ_10	PJ	1	8	CN	light	none	1.7091008	7	2157.412149
Dim58.9	W1_PJ_10	PJ	1	9	CN	light	none	1.7038368	7	3583.658455
Dim59.10	W1_PJ_11	PJ	2	10	CN	light	none	1.7038368	7	3125.699617
Dim59.11	W1_PJ_11	PJ	2	11	CN	light	none	1.6996256	7	11685.98076
Dim59.12	W1_PJ_11	PJ	2	12	CN	light	none	1.6954144	7	51280.43475
Dim59.13	W1_PJ_11	PJ	2	13	CN	light	none	1.6912032	7	283451.1162
Dim59.14	W1_PJ_11	PJ	2	14	CN	light	none	1.6859392	7	501526.2663
Dim59.15	W1_PJ_11	PJ	2	15	CN	light	none	1.681728	7	376784.9857
Dim59.16	W1_PJ_11	PJ	2	16	CN	light	none	1.676464	7	181984.6755
Dim59.17	W1_PJ_11	PJ	2	17	CN	light	none	1.6733056	7	107944.149
Dim59.18	W1_PJ_11	PJ	2	18	CN	light	none	1.669	7	32872.53479
Dim59.19	W1_PJ_11	PJ	2	19	CN	light	none	1.6646	7	7751.177103
Dim59.20	W1_PJ_11	PJ	2	20	CN	light	none	1.6602	7	3553.560891
Dim59.3	W1_PJ_11	PJ	2	3	CN	light	none	1.734368	7	2150.395618
Dim59.4	W1_PJ_11	PJ	2	4	CN	light	none	1.7312096	7	1635.043341
Dim59.5	W1_PJ_11	PJ	2	5	CN	light	none	1.7280512	7	1728.743122
Dim59.6	W1_PJ_11	PJ	2	6	CN	light	none	1.7227872	7	1754.95549
Dim59.7	W1_PJ_11	PJ	2	7	CN	light	none	1.7175232	7	1608.080728
Dim59.8	W1_PJ_11	PJ	2	8	CN	light	none	1.713312	7	2207.571572
Dim59.9	W1_PJ_11	PJ	2	9	CN	light	none	1.7091008	7	2352.564429
Dim60.1	W1_PJ_12	PJ	3	1	CN	light	none	1.7254	7	4959.655418
Dim60.10	W1_PJ_12	PJ	3	10	CN	light	none	1.6890976	7	47859.08944
Dim60.11	W1_PJ_12	PJ	3	11	CN	light	none	1.6848864	7	166727.2166
Dim60.12	W1_PJ_12	PJ	3	12	CN	light	none	1.6806752	7	532584.6788
Dim60.13	W1_PJ_12	PJ	3	13	CN	light	none	1.676464	7	541692.8378
Dim60.14	W1_PJ_12	PJ	3	14	CN	light	none	1.6722528	7	347332.4108
Dim60.15	W1_PJ_12	PJ	3	15	CN	light	none	1.6669888	7	219683.5772
Dim60.16	W1_PJ_12	PJ	3	16	CN	light	none	1.6627776	7	104839.5949
Dim60.2	W1_PJ_12	PJ	3	2	CN	light	none	1.72384	7	4152.638487
Dim60.3	W1_PJ_12	PJ	3	3	CN	light	none	1.7206816	7	3904.809246
Dim60.4	W1_PJ_12	PJ	3	4	CN	light	none	1.718576	7	598.1263549
Dim60.5	W1_PJ_12	PJ	3	5	CN	light	none	1.713312	7	669.8589074
Dim60.6	W1_PJ_12	PJ	3	6	CN	light	none	1.708048	7	864.8151907
Dim60.7	W1_PJ_12	PJ	3	7	CN	light	none	1.702784	7	1235.697082
Dim60.8	W1_PJ_12	PJ	3	8	CN	light	none	1.6985728	7	1684.649821
Dim60.9	W1_PJ_12	PJ	3	9	CN	light	none	1.6943616	7	7111.999952
Dim61.10	W1_PJ_13	PJ	1	10	CN	label	13C	1.7017312	7	338356.4131
Dim61.11	W1_PJ_13	PJ	1	11	CN	label	13C	1.6964672	7	160830.3239
Dim61.12	W1_PJ_13	PJ	1	12	CN	label	13C	1.6912032	7	180881.0915
Dim61.13	W1_PJ_13	PJ	1	13	CN	label	13C	1.686992	7	456705.0662
Dim61.14	W1_PJ_13	PJ	1	14	CN	label	13C	1.6827808	7	870977.5889
Dim61.15	W1_PJ_13	PJ	1	15	CN	label	13C	1.6785696	7	622457.4814
Dim61.16	W1_PJ_13	PJ	1	16	CN	label	13C	1.6743584	7	227328.4987
Dim61.17	W1_PJ_13	PJ	1	17	CN	label	13C	1.6701472	7	71050.94935
Dim61.18	W1_PJ_13	PJ	1	18	CN	label	13C	1.6658	7	50219.18358
Dim61.19	W1_PJ_13	PJ	1	19	CN	label	13C	1.6613	7	26090.62152
Dim61.3	W1_PJ_13	PJ	1	3	CN	label	13C	1.7333152	7	3241.284235
Dim61.4	W1_PJ_13	PJ	1	4	CN	label	13C	1.729104	7	6199.454553
Dim61.5	W1_PJ_13	PJ	1	5	CN	label	13C	1.7259456	7	13700.54653
Dim61.6	W1_PJ_13	PJ	1	6	CN	label	13C	1.7217344	7	56804.46815
Dim61.7	W1_PJ_13	PJ	1	7	CN	label	13C	1.7154176	7	94335.65582
Dim61.8	W1_PJ_13	PJ	1	8	CN	label	13C	1.7101536	7	182160.4138
Dim61.9	W1_PJ_13	PJ	1	9	CN	label	13C	1.7059424	7	430877.5714
Dim62.10	W1_PJ_14	PJ	2	10	CN	label	13C	1.7048896	7	175504.3146
Dim62.11	W1_PJ_14	PJ	2	11	CN	label	13C	1.6996256	7	94554.81689
Dim62.12	W1_PJ_14	PJ	2	12	CN	label	13C	1.6933088	7	104996.3599
Dim62.13	W1_PJ_14	PJ	2	13	CN	label	13C	1.6880448	7	219214.2555
Dim62.14	W1_PJ_14	PJ	2	14	CN	label	13C	1.6838336	7	394950.4369
Dim62.15	W1_PJ_14	PJ	2	15	CN	label	13C	1.6713	7	251212.1268
Dim62.16	W1_PJ_14	PJ	2	16	CN	label	13C	1.6666	7	126678.0782
Dim62.17	W1_PJ_14	PJ	2	17	CN	label	13C	1.6619	7	43426.48808
Dim62.3	W1_PJ_14	PJ	2	3	CN	label	13C	1.734368	7	2494.224801
Dim62.4	W1_PJ_14	PJ	2	4	CN	label	13C	1.7312096	7	2731.922807
Dim62.5	W1_PJ_14	PJ	2	5	CN	label	13C	1.7280512	7	3835.208636
Dim62.6	W1_PJ_14	PJ	2	6	CN	label	13C	1.72384	7	10074.46394
Dim62.7	W1_PJ_14	PJ	2	7	CN	label	13C	1.7196288	7	38091.47387
Dim62.8	W1_PJ_14	PJ	2	8	CN	label	13C	1.7143648	7	53451.66516
Dim62.9	W1_PJ_14	PJ	2	9	CN	label	13C	1.7101536	7	125932.3158
Dim63.10	W1_PJ_15	PJ	3	10	CN	label	13C	1.7038368	7	236699.0185
Dim63.11	W1_PJ_15	PJ	3	11	CN	label	13C	1.6996256	7	179824.9872
Dim63.12	W1_PJ_15	PJ	3	12	CN	label	13C	1.6943616	7	222233.9119
Dim63.13	W1_PJ_15	PJ	3	13	CN	label	13C	1.6901504	7	520474.7738
Dim63.14	W1_PJ_15	PJ	3	14	CN	label	13C	1.6859392	7	1086459.663
Dim63.15	W1_PJ_15	PJ	3	15	CN	label	13C	1.6806752	7	808992.1805
Dim63.16	W1_PJ_15	PJ	3	16	CN	label	13C	1.676464	7	234751.2387
Dim63.17	W1_PJ_15	PJ	3	17	CN	label	13C	1.6722528	7	57841.08895
Dim63.18	W1_PJ_15	PJ	3	18	CN	label	13C	1.6669888	7	25890.53627
Dim63.19	W1_PJ_15	PJ	3	19	CN	label	13C	1.6641	7	15982.30955
Dim63.3	W1_PJ_15	PJ	3	3	CN	label	13C	1.734368	7	1984.882829
Dim63.4	W1_PJ_15	PJ	3	4	CN	label	13C	1.7312096	7	6853.548044
Dim63.5	W1_PJ_15	PJ	3	5	CN	label	13C	1.7259456	7	32368.80894
Dim63.6	W1_PJ_15	PJ	3	6	CN	label	13C	1.7217344	7	66466.14224
Dim63.7	W1_PJ_15	PJ	3	7	CN	label	13C	1.7175232	7	125740.0341
Dim63.8	W1_PJ_15	PJ	3	8	CN	label	13C	1.7122592	7	191964.2838
Dim63.9	W1_PJ_15	PJ	3	9	CN	label	13C	1.708048	7	403180.8899
Dim64.11	W1_PJ_19	PJ	1	11	control	label	18O	1.6933088	7	72212.61135
Dim64.12	W1_PJ_19	PJ	1	12	control	label	18O	1.6880448	7	180914.0196
Dim64.13	W1_PJ_19	PJ	1	13	control	label	18O	1.6838336	7	402342.5723
Dim64.14	W1_PJ_19	PJ	1	14	control	label	18O	1.6796224	7	378360.8848
Dim64.15	W1_PJ_19	PJ	1	15	control	label	18O	1.6754112	7	207553.3821
Dim64.16	W1_PJ_19	PJ	1	16	control	label	18O	1.6722528	7	117758.0642
Dim64.17	W1_PJ_19	PJ	1	17	control	label	18O	1.6690944	7	46109.39665
Dim64.18	W1_PJ_19	PJ	1	18	control	label	18O	1.6608	7	60833.31484
Dim64.4	W1_PJ_19	PJ	1	4	control	label	18O	1.7322624	7	9654.856266
Dim64.5	W1_PJ_19	PJ	1	5	control	label	18O	1.7248928	7	11177.94
Dim64.6	W1_PJ_19	PJ	1	6	control	label	18O	1.7206816	7	11387.69478
Dim64.7	W1_PJ_19	PJ	1	7	control	label	18O	1.7143648	7	13176.5776
Dim64.8	W1_PJ_19	PJ	1	8	control	label	18O	1.7091008	7	13836.51367
Dim64.9	W1_PJ_19	PJ	1	9	control	label	18O	1.7038368	7	20051.22714
Dim50_2.10	W1_PJ_2	PJ	2	10	control	light	none	1.6954144	7	28970.48755
Dim50_2.11	W1_PJ_2	PJ	2	11	control	light	none	1.692256	7	138661.8533
Dim50_2.12	W1_PJ_2	PJ	2	12	control	light	none	1.686992	7	18774.09035
Dim50_2.13	W1_PJ_2	PJ	2	13	control	light	none	1.681728	7	27298.89982
Dim50_2.14	W1_PJ_2	PJ	2	14	control	light	none	1.6775168	7	35214.17011
Dim50_2.15	W1_PJ_2	PJ	2	15	control	light	none	1.6733056	7	259709.5595
Dim50_2.16	W1_PJ_2	PJ	2	16	control	light	none	1.6712	7	40514.26644
Dim50_2.17	W1_PJ_2	PJ	2	17	control	light	none	1.6652	7	49429.26675
Dim50_2.2	W1_PJ_2	PJ	2	2	control	light	none	1.7312096	7	673.9284117
Dim50_2.3	W1_PJ_2	PJ	2	3	control	light	none	1.7280512	7	603.1162408
Dim50_2.4	W1_PJ_2	PJ	2	4	control	light	none	1.7217344	7	946.9187781
Dim50_2.5	W1_PJ_2	PJ	2	5	control	light	none	1.7175232	7	1476.216154
Dim50_2.6	W1_PJ_2	PJ	2	6	control	light	none	1.7122592	7	665.7844193
Dim50_2.7	W1_PJ_2	PJ	2	7	control	light	none	1.708048	7	2842.77218
Dim50_2.9	W1_PJ_2	PJ	2	9	control	light	none	1.6996256	7	2089.002376
Dim65_2.10	W1_PJ_20	PJ	2	10	control	label	18O	1.6954144	7	88857.23084
Dim65_2.11	W1_PJ_20	PJ	2	11	control	label	18O	1.6901504	7	129318.664
Dim65_2.12	W1_PJ_20	PJ	2	12	control	label	18O	1.6859392	7	295696.0789
Dim65_2.13	W1_PJ_20	PJ	2	13	control	label	18O	1.6838336	7	603421.5486
Dim65_2.14	W1_PJ_20	PJ	2	14	control	label	18O	1.6806752	7	802962.0331
Dim65_2.15	W1_PJ_20	PJ	2	15	control	label	18O	1.6743584	7	475425.3409
Dim65_2.16	W1_PJ_20	PJ	2	16	control	label	18O	1.6690944	7	167980.7656
Dim65_2.17	W1_PJ_20	PJ	2	17	control	label	18O	1.6648832	7	48601.15716
Dim65_2.18	W1_PJ_20	PJ	2	18	control	label	18O	1.660672	7	23691.91851
Dim65_2.2	W1_PJ_20	PJ	2	2	control	label	18O	1.7333152	7	603.3052207
Dim65_2.3	W1_PJ_20	PJ	2	3	control	label	18O	1.7280512	7	1421.487453
Dim65_2.4	W1_PJ_20	PJ	2	4	control	label	18O	1.72384	7	1807.27821
Dim65_2.5	W1_PJ_20	PJ	2	5	control	label	18O	1.7196288	7	1506.392805
Dim65_2.6	W1_PJ_20	PJ	2	6	control	label	18O	1.7143648	7	2099.414749
Dim65_2.7	W1_PJ_20	PJ	2	7	control	label	18O	1.7122592	7	2483.708442
Dim65_2.8	W1_PJ_20	PJ	2	8	control	label	18O	1.7069952	7	11086.66249
Dim65_2.9	W1_PJ_20	PJ	2	9	control	label	18O	1.6996256	7	12935.24955
Dim66_2.10	W1_PJ_21	PJ	3	10	control	label	18O	1.7006784	7	19439.68669
Dim66_2.11	W1_PJ_21	PJ	3	11	control	label	18O	1.6954144	7	64987.25317
Dim66_2.12	W1_PJ_21	PJ	3	12	control	label	18O	1.6912032	7	140895.0088
Dim66_2.13	W1_PJ_21	PJ	3	13	control	label	18O	1.6880448	7	224187.6724
Dim66_2.14	W1_PJ_21	PJ	3	14	control	label	18O	1.6827808	7	751958.128
Dim66_2.15	W1_PJ_21	PJ	3	15	control	label	18O	1.6806752	7	1540994.232
Dim66_2.16	W1_PJ_21	PJ	3	16	control	label	18O	1.6754112	7	1610047.095
Dim66_2.17	W1_PJ_21	PJ	3	17	control	label	18O	1.6712	7	493458.1684
Dim66_2.18	W1_PJ_21	PJ	3	18	control	label	18O	1.6680416	7	136856.8237
Dim66_2.19	W1_PJ_21	PJ	3	19	control	label	18O	1.6617248	7	50473.75005
Dim66_2.3	W1_PJ_21	PJ	3	3	control	label	18O	1.7301568	7	2135.959914
Dim66_2.4	W1_PJ_21	PJ	3	4	control	label	18O	1.7269984	7	4291.61935
Dim66_2.5	W1_PJ_21	PJ	3	5	control	label	18O	1.7227872	7	2094.324083
Dim66_2.6	W1_PJ_21	PJ	3	6	control	label	18O	1.718576	7	4170.027547
Dim66_2.7	W1_PJ_21	PJ	3	7	control	label	18O	1.713312	7	6602.841277
Dim66_2.8	W1_PJ_21	PJ	3	8	control	label	18O	1.7091008	7	4522.832469
Dim66_2.9	W1_PJ_21	PJ	3	9	control	label	18O	1.7038368	7	10205.54847
Dim67.10	W1_PJ_22	PJ	1	10	C	label	18O	1.7298296	7	4358.480316
Dim67.11	W1_PJ_22	PJ	1	11	C	label	18O	1.725536	7	8649.837955
Dim67.12	W1_PJ_22	PJ	1	12	C	label	18O	1.7212424	7	17121.38408
Dim67.13	W1_PJ_22	PJ	1	13	C	label	18O	1.7169488	7	53604.70068
Dim67.14	W1_PJ_22	PJ	1	14	C	label	18O	1.7126552	7	71715.82318
Dim67.15	W1_PJ_22	PJ	1	15	C	label	18O	1.709435	7	145232.7194
Dim67.16	W1_PJ_22	PJ	1	16	C	label	18O	1.7051414	7	471696.1559
Dim67.17	W1_PJ_22	PJ	1	17	C	label	18O	1.7008478	7	1034838.981
Dim67.18	W1_PJ_22	PJ	1	18	C	label	18O	1.6976276	7	921926.1978
Dim67.19	W1_PJ_22	PJ	1	19	C	label	18O	1.6944074	7	337848.9656
Dim67.20	W1_PJ_22	PJ	1	20	C	label	18O	1.6801	7	131995.5965
Dim67.21	W1_PJ_22	PJ	1	21	C	label	18O	1.676	7	36475.38824
Dim67.9	W1_PJ_22	PJ	1	9	C	label	18O	1.7330498	7	4372.635821
Dim68.10	W1_PJ_23	PJ	2	10	C	label	18O	1.71107	7	44073.54063
Dim68.11	W1_PJ_23	PJ	2	11	C	label	18O	1.7067708	7	98511.70658
Dim68.12	W1_PJ_23	PJ	2	12	C	label	18O	1.7024716	7	202705.1227
Dim68.13	W1_PJ_23	PJ	2	13	C	label	18O	1.6981724	7	567762.8123
Dim68.14	W1_PJ_23	PJ	2	14	C	label	18O	1.6927984	7	630561.324
Dim68.15	W1_PJ_23	PJ	2	15	C	label	18O	1.6884992	7	173143.3213
Dim68.16	W1_PJ_23	PJ	2	16	C	label	18O	1.6852748	7	58441.86366
Dim68.17	W1_PJ_23	PJ	2	17	C	label	18O	1.6809756	7	31342.52275
Dim68.18	W1_PJ_23	PJ	2	18	C	label	18O	1.6777512	7	13288.00052
Dim68.19	W1_PJ_23	PJ	2	19	C	label	18O	1.6756016	7	10611.89346
Dim68.20	W1_PJ_23	PJ	2	20	C	label	18O	1.673452	7	46742.39525
Dim68.5	W1_PJ_23	PJ	2	5	C	label	18O	1.7336408	7	10579.66724
Dim68.6	W1_PJ_23	PJ	2	6	C	label	18O	1.7293416	7	10928.09332
Dim68.7	W1_PJ_23	PJ	2	7	C	label	18O	1.7239676	7	13252.87105
Dim68.8	W1_PJ_23	PJ	2	8	C	label	18O	1.7196684	7	18362.7841
Dim68.9	W1_PJ_23	PJ	2	9	C	label	18O	1.7153692	7	28627.60605
Dim69.10	W1_PJ_24	PJ	3	10	C	label	18O	1.7017312	7	22096.28392
Dim69.11	W1_PJ_24	PJ	3	11	C	label	18O	1.6964672	7	64385.42839
Dim69.12	W1_PJ_24	PJ	3	12	C	label	18O	1.692256	7	207983.079
Dim69.13	W1_PJ_24	PJ	3	13	C	label	18O	1.686992	7	447123.3052
Dim69.14	W1_PJ_24	PJ	3	14	C	label	18O	1.6827808	7	488423.6759
Dim69.15	W1_PJ_24	PJ	3	15	C	label	18O	1.6775168	7	149797.4361
Dim69.16	W1_PJ_24	PJ	3	16	C	label	18O	1.6733056	7	39904.73202
Dim69.17	W1_PJ_24	PJ	3	17	C	label	18O	1.6701472	7	10178.17778
Dim69.18	W1_PJ_24	PJ	3	18	C	label	18O	1.6644	7	8705.387951
Dim69.3	W1_PJ_24	PJ	3	3	C	label	18O	1.7333152	7	2192.962286
Dim69.4	W1_PJ_24	PJ	3	4	C	label	18O	1.7301568	7	1482.521932
Dim69.5	W1_PJ_24	PJ	3	5	C	label	18O	1.7259456	7	1679.23612
Dim69.6	W1_PJ_24	PJ	3	6	C	label	18O	1.7206816	7	2196.799489
Dim69.7	W1_PJ_24	PJ	3	7	C	label	18O	1.7164704	7	2360.226902
Dim69.8	W1_PJ_24	PJ	3	8	C	label	18O	1.7112064	7	5029.050024
Dim69.9	W1_PJ_24	PJ	3	9	C	label	18O	1.7059424	7	12154.23123
Dim70_2.10	W1_PJ_28	PJ	1	10	C	label	18O	1.6933088	7	69574.03058
Dim70_2.11	W1_PJ_28	PJ	1	11	C	label	18O	1.6890976	7	219734.6258
Dim70_2.12	W1_PJ_28	PJ	1	12	C	label	18O	1.6848864	7	391197.8085
Dim70_2.13	W1_PJ_28	PJ	1	13	C	label	18O	1.6806752	7	903535.2452
Dim70_2.14	W1_PJ_28	PJ	1	14	C	label	18O	1.676464	7	972358.4656
Dim70_2.15	W1_PJ_28	PJ	1	15	C	label	18O	1.6722528	7	411348.197
Dim70_2.16	W1_PJ_28	PJ	1	16	C	label	18O	1.6680416	7	123427.5932
Dim70_2.17	W1_PJ_28	PJ	1	17	C	label	18O	1.6648832	7	62326.46811
Dim70_2.3	W1_PJ_28	PJ	1	3	C	label	18O	1.7269984	7	2058.7037
Dim70_2.4	W1_PJ_28	PJ	1	4	C	label	18O	1.7227872	7	2294.142893
Dim70_2.5	W1_PJ_28	PJ	1	5	C	label	18O	1.7164704	7	4911.366873
Dim70_2.6	W1_PJ_28	PJ	1	6	C	label	18O	1.7112064	7	16627.16034
Dim70_2.7	W1_PJ_28	PJ	1	7	C	label	18O	1.7059424	7	29181.20972
Dim70_2.8	W1_PJ_28	PJ	1	8	C	label	18O	1.7017312	7	49480.44114
Dim70_2.9	W1_PJ_28	PJ	1	9	C	label	18O	1.69752	7	62839.23669
Dim71.10	W1_PJ_29	PJ	2	10	C	label	18O	1.6890976	7	246711.0076
Dim71.11	W1_PJ_29	PJ	2	11	C	label	18O	1.6838336	7	973767.8293
Dim71.12	W1_PJ_29	PJ	2	12	C	label	18O	1.6785696	7	991479.5759
Dim71.13	W1_PJ_29	PJ	2	13	C	label	18O	1.6743584	7	579557.8817
Dim71.14	W1_PJ_29	PJ	2	14	C	label	18O	1.6690944	7	237373.3799
Dim71.15	W1_PJ_29	PJ	2	15	C	label	18O	1.6638304	7	62021.93396
Dim71.2	W1_PJ_29	PJ	2	2	C	label	18O	1.7312096	7	1149.386894
Dim71.3	W1_PJ_29	PJ	2	3	C	label	18O	1.72384	7	585.5504764
Dim71.4	W1_PJ_29	PJ	2	4	C	label	18O	1.7175232	7	758.0225293
Dim71.5	W1_PJ_29	PJ	2	5	C	label	18O	1.7143648	7	3456.234774
Dim71.6	W1_PJ_29	PJ	2	6	C	label	18O	1.7069952	7	15202.13429
Dim71.7	W1_PJ_29	PJ	2	7	C	label	18O	1.7017312	7	41655.29426
Dim71.8	W1_PJ_29	PJ	2	8	C	label	18O	1.69752	7	71965.1087
Dim71.9	W1_PJ_29	PJ	2	9	C	label	18O	1.6954144	7	109145.53
Dim51_2.10	W1_PJ_3	PJ	3	10	control	light	none	1.692256	7	66402.84198
Dim51_2.11	W1_PJ_3	PJ	3	11	control	light	none	1.6880448	7	42477.67009
Dim51_2.12	W1_PJ_3	PJ	3	12	control	light	none	1.6838336	7	91313.31065
Dim51_2.13	W1_PJ_3	PJ	3	13	control	light	none	1.6796224	7	358239.392
Dim51_2.14	W1_PJ_3	PJ	3	14	control	light	none	1.6743584	7	98541.53287
Dim51_2.15	W1_PJ_3	PJ	3	15	control	light	none	1.6690944	7	44913.3245
Dim51_2.2	W1_PJ_3	PJ	3	2	control	light	none	1.729104	7	1079.249365
Dim51_2.3	W1_PJ_3	PJ	3	3	control	light	none	1.7259456	7	780.3038418
Dim51_2.4	W1_PJ_3	PJ	3	4	control	light	none	1.7206816	7	804.3037187
Dim51_2.6	W1_PJ_3	PJ	3	6	control	light	none	1.7101536	7	1028.248343
Dim51_2.7	W1_PJ_3	PJ	3	7	control	light	none	1.7059424	7	1133.44607
Dim51_2.9	W1_PJ_3	PJ	3	9	control	light	none	1.6985728	7	6489.384403
Dim72_2.10	W1_PJ_30	PJ	3	10	C	label	18O	1.7048896	7	224961.12
Dim72_2.11	W1_PJ_30	PJ	3	11	C	label	18O	1.7006784	7	303824.4352
Dim72_2.12	W1_PJ_30	PJ	3	12	C	label	18O	1.6964672	7	371247.8884
Dim72_2.13	W1_PJ_30	PJ	3	13	C	label	18O	1.692256	7	623696.1727
Dim72_2.14	W1_PJ_30	PJ	3	14	C	label	18O	1.6890976	7	1738810.956
Dim72_2.15	W1_PJ_30	PJ	3	15	C	label	18O	1.6827808	7	3130088.489
Dim72_2.16	W1_PJ_30	PJ	3	16	C	label	18O	1.6785696	7	2534181.936
Dim72_2.17	W1_PJ_30	PJ	3	17	C	label	18O	1.6754112	7	1363346.959
Dim72_2.18	W1_PJ_30	PJ	3	18	C	label	18O	1.6698	7	600601.3446
Dim72_2.19	W1_PJ_30	PJ	3	19	C	label	18O	1.6654	7	179814.9315
Dim72_2.20	W1_PJ_30	PJ	3	20	C	label	18O	1.661	7	123048.489
Dim72_2.4	W1_PJ_30	PJ	3	4	C	label	18O	1.7312096	7	49807.90846
Dim72_2.5	W1_PJ_30	PJ	3	5	C	label	18O	1.7259456	7	42291.88728
Dim72_2.6	W1_PJ_30	PJ	3	6	C	label	18O	1.7217344	7	50072.6094
Dim72_2.7	W1_PJ_30	PJ	3	7	C	label	18O	1.7175232	7	76520.18985
Dim72_2.8	W1_PJ_30	PJ	3	8	C	label	18O	1.713312	7	54044.91083
Dim72_2.9	W1_PJ_30	PJ	3	9	C	label	18O	1.7112064	7	90493.52236
Dim52.11	W1_PJ_4	PJ	1	11	C	light	none	1.7190956	7	7189.081387
Dim52.12	W1_PJ_4	PJ	1	12	C	light	none	1.714802	7	13937.73488
Dim52.13	W1_PJ_4	PJ	1	13	C	light	none	1.7105084	7	49307.1467
Dim52.14	W1_PJ_4	PJ	1	14	C	light	none	1.7062148	7	195296.6007
Dim52.15	W1_PJ_4	PJ	1	15	C	light	none	1.7008478	7	529304.8505
Dim52.16	W1_PJ_4	PJ	1	16	C	light	none	1.6965542	7	548626.2595
Dim52.17	W1_PJ_4	PJ	1	17	C	light	none	1.693334	7	250020.7963
Dim52.18	W1_PJ_4	PJ	1	18	C	light	none	1.687967	7	115894.1371
Dim52.19	W1_PJ_4	PJ	1	19	C	light	none	1.6832	7	87147.75075
Dim52.20	W1_PJ_4	PJ	1	20	C	light	none	1.6787	7	29026.95256
Dim52.9	W1_PJ_4	PJ	1	9	C	light	none	1.7287562	7	2273.951783
Dim53.10	W1_PJ_5	PJ	2	10	C	light	none	1.7024716	7	96427.17674
Dim53.11	W1_PJ_5	PJ	2	11	C	light	none	1.6981724	7	581682.1004
Dim53.12	W1_PJ_5	PJ	2	12	C	light	none	1.6938732	7	630970.6549
Dim53.13	W1_PJ_5	PJ	2	13	C	light	none	1.689574	7	340604.4072
Dim53.14	W1_PJ_5	PJ	2	14	C	light	none	1.6852748	7	129652.8461
Dim53.15	W1_PJ_5	PJ	2	15	C	light	none	1.6809756	7	69842.71187
Dim53.16	W1_PJ_5	PJ	2	16	C	light	none	1.6766764	7	33802.4589
Dim53.17	W1_PJ_5	PJ	2	17	C	light	none	1.6723772	7	14472.09908
Dim53.18	W1_PJ_5	PJ	2	18	C	light	none	1.6670032	7	14874.73323
Dim53.19	W1_PJ_5	PJ	2	19	C	light	none	1.6616	7	18967.70864
Dim53.5	W1_PJ_5	PJ	2	5	C	light	none	1.7261172	7	9386.667901
Dim53.6	W1_PJ_5	PJ	2	6	C	light	none	1.7207432	7	9736.988492
Dim53.7	W1_PJ_5	PJ	2	7	C	light	none	1.7153692	7	10024.30714
Dim53.8	W1_PJ_5	PJ	2	8	C	light	none	1.71107	7	12355.56358
Dim53.9	W1_PJ_5	PJ	2	9	C	light	none	1.7078456	7	27756.73014
Dim54_2.10	W1_PJ_6	PJ	3	10	C	light	none	1.6996256	7	6082.980661
Dim54_2.11	W1_PJ_6	PJ	3	11	C	light	none	1.6964672	7	13167.67516
Dim54_2.12	W1_PJ_6	PJ	3	12	C	light	none	1.6912032	7	83990.11707
Dim54_2.13	W1_PJ_6	PJ	3	13	C	light	none	1.6880448	7	247357.351
Dim54_2.14	W1_PJ_6	PJ	3	14	C	light	none	1.681728	7	1105481.541
Dim54_2.15	W1_PJ_6	PJ	3	15	C	light	none	1.676464	7	435624.8111
Dim54_2.16	W1_PJ_6	PJ	3	16	C	light	none	1.6743584	7	116487.5171
Dim54_2.17	W1_PJ_6	PJ	3	17	C	light	none	1.6690944	7	81404.04697
Dim54_2.18	W1_PJ_6	PJ	3	18	C	light	none	1.6648832	7	39849.27295
Dim54_2.2	W1_PJ_6	PJ	3	2	C	light	none	1.7301568	7	695.626167
Dim54_2.3	W1_PJ_6	PJ	3	3	C	light	none	1.7280512	7	3006.95084
Dim54_2.4	W1_PJ_6	PJ	3	4	C	light	none	1.72384	7	2925.548297
Dim54_2.5	W1_PJ_6	PJ	3	5	C	light	none	1.7196288	7	1600.70406
Dim54_2.6	W1_PJ_6	PJ	3	6	C	light	none	1.7164704	7	3048.897459
Dim54_2.7	W1_PJ_6	PJ	3	7	C	light	none	1.7049	7	1726.931824
Dim54_2.8	W1_PJ_6	PJ	3	8	C	light	none	1.7069952	7	1841.560751
Dim54_2.9	W1_PJ_6	PJ	3	9	C	light	none	1.7038368	7	2431.91553
Dim55.1	W1_PJ_7	PJ	1	1	C	label	13C	1.734368	7	4244.664669
Dim55.10	W1_PJ_7	PJ	1	10	C	label	13C	1.6954144	7	46097.39954
Dim55.11	W1_PJ_7	PJ	1	11	C	label	13C	1.6912032	7	104763.5741
Dim55.12	W1_PJ_7	PJ	1	12	C	label	13C	1.6859392	7	402282.1732
Dim55.13	W1_PJ_7	PJ	1	13	C	label	13C	1.6838336	7	680348.3956
Dim55.14	W1_PJ_7	PJ	1	14	C	label	13C	1.676464	7	571468.6341
Dim55.15	W1_PJ_7	PJ	1	15	C	label	13C	1.6722528	7	249627.0346
Dim55.16	W1_PJ_7	PJ	1	16	C	label	13C	1.6680416	7	68018.23339
Dim55.17	W1_PJ_7	PJ	1	17	C	label	13C	1.6638304	7	26325.85345
Dim55.18	W1_PJ_7	PJ	1	18	C	label	13C	1.66	7	15595.23051
Dim55.2	W1_PJ_7	PJ	1	2	C	label	13C	1.7322624	7	3197.242924
Dim55.3	W1_PJ_7	PJ	1	3	C	label	13C	1.7280512	7	3685.996112
Dim55.4	W1_PJ_7	PJ	1	4	C	label	13C	1.7227872	7	3406.094399
Dim55.5	W1_PJ_7	PJ	1	5	C	label	13C	1.718576	7	5813.962863
Dim55.6	W1_PJ_7	PJ	1	6	C	label	13C	1.7143648	7	9242.531404
Dim55.7	W1_PJ_7	PJ	1	7	C	label	13C	1.7101536	7	21543.67476
Dim55.8	W1_PJ_7	PJ	1	8	C	label	13C	1.7048896	7	54895.82564
Dim55.9	W1_PJ_7	PJ	1	9	C	label	13C	1.6996256	7	75961.786
Dim56.10	W1_PJ_8	PJ	2	10	C	label	13C	1.686992	7	623163.4829
Dim56.11	W1_PJ_8	PJ	2	11	C	label	13C	1.681728	7	401013.0706
Dim56.12	W1_PJ_8	PJ	2	12	C	label	13C	1.6754112	7	114104.6563
Dim56.13	W1_PJ_8	PJ	2	13	C	label	13C	1.6712	7	36230.24251
Dim56.14	W1_PJ_8	PJ	2	14	C	label	13C	1.6669888	7	21087.47454
Dim56.15	W1_PJ_8	PJ	2	15	C	label	13C	1.6617248	7	5812.682587
Dim56.2	W1_PJ_8	PJ	2	2	C	label	13C	1.7322624	7	5458.550422
Dim56.3	W1_PJ_8	PJ	2	3	C	label	13C	1.7259456	7	11444.77435
Dim56.4	W1_PJ_8	PJ	2	4	C	label	13C	1.7217344	7	16304.39188
Dim56.5	W1_PJ_8	PJ	2	5	C	label	13C	1.7112064	7	22794.44933
Dim56.6	W1_PJ_8	PJ	2	6	C	label	13C	1.7069952	7	23245.3269
Dim56.7	W1_PJ_8	PJ	2	7	C	label	13C	1.7006784	7	48860.48246
Dim56.8	W1_PJ_8	PJ	2	8	C	label	13C	1.6954144	7	137818.591
Dim56.9	W1_PJ_8	PJ	2	9	C	label	13C	1.6901504	7	424034.5747
Dim57.10	W1_PJ_9	PJ	3	10	C	label	13C	1.6964672	7	86717.63649
Dim57.11	W1_PJ_9	PJ	3	11	C	label	13C	1.692256	7	20035.41002
Dim57.12	W1_PJ_9	PJ	3	12	C	label	13C	1.6880448	7	307311.0188
Dim57.13	W1_PJ_9	PJ	3	13	C	label	13C	1.6838336	7	577794.8084
Dim57.14	W1_PJ_9	PJ	3	14	C	label	13C	1.6806752	7	39459.65153
Dim57.15	W1_PJ_9	PJ	3	15	C	label	13C	1.676464	7	9033.186683
Dim57.16	W1_PJ_9	PJ	3	16	C	label	13C	1.6722528	7	10516.75533
Dim57.17	W1_PJ_9	PJ	3	17	C	label	13C	1.6690944	7	3160.064303
Dim57.18	W1_PJ_9	PJ	3	18	C	label	13C	1.6627	7	1878.579805
Dim57.2	W1_PJ_9	PJ	3	2	C	label	13C	1.7312096	7	918.7598726
Dim57.3	W1_PJ_9	PJ	3	3	C	label	13C	1.7280512	7	1371.319306
Dim57.4	W1_PJ_9	PJ	3	4	C	label	13C	1.72384	7	1266.947466
Dim57.5	W1_PJ_9	PJ	3	5	C	label	13C	1.718576	7	1509.892509
Dim57.6	W1_PJ_9	PJ	3	6	C	label	13C	1.7154176	7	1240.957797
Dim57.7	W1_PJ_9	PJ	3	7	C	label	13C	1.7112064	7	23797.10871
Dim57.8	W1_PJ_9	PJ	3	8	C	label	13C	1.7059424	7	2591.511317
Dim57.9	W1_PJ_9	PJ	3	9	C	label	13C	1.7006784	7	10068.11928
Dim73.10	W1_PP_1	PP	1	10	control	light	none	1.702784	7	4039.524057
Dim73.11	W1_PP_1	PP	1	11	control	light	none	1.69752	7	125789.6851
Dim73.12	W1_PP_1	PP	1	12	control	light	none	1.6933088	7	346175.0928
Dim73.13	W1_PP_1	PP	1	13	control	light	none	1.6890976	7	656930.3611
Dim73.14	W1_PP_1	PP	1	14	control	light	none	1.6848864	7	457868.1519
Dim73.15	W1_PP_1	PP	1	15	control	light	none	1.6792	7	267952.1004
Dim73.16	W1_PP_1	PP	1	16	control	light	none	1.6744	7	13565.43585
Dim73.4	W1_PP_1	PP	1	4	control	light	none	1.7333152	7	866.6705492
Dim73.5	W1_PP_1	PP	1	5	control	light	none	1.7280512	7	959.9038023
Dim73.6	W1_PP_1	PP	1	6	control	light	none	1.7227872	7	968.9368776
Dim73.7	W1_PP_1	PP	1	7	control	light	none	1.7175232	7	2671.509198
Dim73.8	W1_PP_1	PP	1	8	control	light	none	1.7122592	7	2042.804492
Dim73.9	W1_PP_1	PP	1	9	control	light	none	1.7069952	7	16000.21237
Dim82.10	W1_PP_10	PP	1	10	CN	light	none	1.7048896	7	6905.913589
Dim82.11	W1_PP_10	PP	1	11	CN	light	none	1.7006784	7	27087.51036
Dim82.12	W1_PP_10	PP	1	12	CN	light	none	1.6954144	7	125566.0981
Dim82.13	W1_PP_10	PP	1	13	CN	light	none	1.6901504	7	519835.3555
Dim82.14	W1_PP_10	PP	1	14	CN	light	none	1.6859392	7	784324.8754
Dim82.15	W1_PP_10	PP	1	15	CN	light	none	1.6806752	7	843089.2216
Dim82.16	W1_PP_10	PP	1	16	CN	light	none	1.6775168	7	260317.5329
Dim82.17	W1_PP_10	PP	1	17	CN	light	none	1.6733056	7	91523.30657
Dim82.18	W1_PP_10	PP	1	18	CN	light	none	1.6649	7	92915.04673
Dim82.19	W1_PP_10	PP	1	19	CN	light	none	1.6605	7	103226.1767
Dim82.3	W1_PP_10	PP	1	3	CN	light	none	1.734368	7	1263.417047
Dim82.4	W1_PP_10	PP	1	4	CN	light	none	1.7312096	7	1992.434378
Dim82.5	W1_PP_10	PP	1	5	CN	light	none	1.7280512	7	1870.494935
Dim82.6	W1_PP_10	PP	1	6	CN	light	none	1.7227872	7	1713.843111
Dim82.7	W1_PP_10	PP	1	7	CN	light	none	1.7175232	7	1691.125497
Dim82.8	W1_PP_10	PP	1	8	CN	light	none	1.713312	7	2251.629936
Dim82.9	W1_PP_10	PP	1	9	CN	light	none	1.7091008	7	3416.959069
Dim83_2.1	W1_PP_11	PP	2	1	CN	light	none	1.7312096	7	1219.881319
Dim83_2.10	W1_PP_11	PP	2	10	CN	light	none	1.69752	7	5862.599614
Dim83_2.11	W1_PP_11	PP	2	11	CN	light	none	1.6933088	7	17932.39256
Dim83_2.12	W1_PP_11	PP	2	12	CN	light	none	1.6880448	7	115751.9617
Dim83_2.13	W1_PP_11	PP	2	13	CN	light	none	1.6848864	7	483168.8687
Dim83_2.14	W1_PP_11	PP	2	14	CN	light	none	1.6827808	7	326963.0873
Dim83_2.15	W1_PP_11	PP	2	15	CN	light	none	1.6754112	7	805698.119
Dim83_2.16	W1_PP_11	PP	2	16	CN	light	none	1.6722528	7	495727.1232
Dim83_2.17	W1_PP_11	PP	2	17	CN	light	none	1.6701472	7	98055.86073
Dim83_2.18	W1_PP_11	PP	2	18	CN	light	none	1.665936	7	47714.41704
Dim83_2.19	W1_PP_11	PP	2	19	CN	light	none	1.6605	7	34299.30569
Dim83_2.2	W1_PP_11	PP	2	2	CN	light	none	1.7301568	7	1255.627253
Dim83_2.3	W1_PP_11	PP	2	3	CN	light	none	1.7269984	7	2990.700201
Dim83_2.4	W1_PP_11	PP	2	4	CN	light	none	1.72384	7	2605.820449
Dim83_2.5	W1_PP_11	PP	2	5	CN	light	none	1.7196288	7	2416.939633
Dim83_2.6	W1_PP_11	PP	2	6	CN	light	none	1.7143648	7	1717.23236
Dim83_2.7	W1_PP_11	PP	2	7	CN	light	none	1.7101536	7	2508.049358
Dim83_2.8	W1_PP_11	PP	2	8	CN	light	none	1.7059424	7	2863.102094
Dim83_2.9	W1_PP_11	PP	2	9	CN	light	none	1.7017312	7	2704.076274
Dim84.10	W1_PP_12	PP	3	10	CN	light	none	1.7069952	7	1638.864599
Dim84.11	W1_PP_12	PP	3	11	CN	light	none	1.702784	7	6945.086086
Dim84.12	W1_PP_12	PP	3	12	CN	light	none	1.69752	7	38745.97815
Dim84.13	W1_PP_12	PP	3	13	CN	light	none	1.6933088	7	183627.0923
Dim84.14	W1_PP_12	PP	3	14	CN	light	none	1.6890976	7	565281.5563
Dim84.15	W1_PP_12	PP	3	15	CN	light	none	1.6838336	7	895433.3721
Dim84.16	W1_PP_12	PP	3	16	CN	light	none	1.6785696	7	471185.8748
Dim84.17	W1_PP_12	PP	3	17	CN	light	none	1.6743584	7	123683.1263
Dim84.18	W1_PP_12	PP	3	18	CN	light	none	1.6653	7	30900.02032
Dim84.19	W1_PP_12	PP	3	19	CN	light	none	1.6607	7	15759.89865
Dim84.4	W1_PP_12	PP	3	4	CN	light	none	1.734368	7	454.8348687
Dim84.5	W1_PP_12	PP	3	5	CN	light	none	1.7312096	7	537.201539
Dim84.6	W1_PP_12	PP	3	6	CN	light	none	1.7259456	7	684.9485523
Dim84.7	W1_PP_12	PP	3	7	CN	light	none	1.7217344	7	457.4011403
Dim84.8	W1_PP_12	PP	3	8	CN	light	none	1.7164704	7	742.2714205
Dim84.9	W1_PP_12	PP	3	9	CN	light	none	1.7122592	7	884.4349396
Dim85_2.10	W1_PP_13	PP	1	10	CN	label	13C	1.69752	7	115722.277
Dim85_2.11	W1_PP_13	PP	1	11	CN	label	13C	1.6933088	7	123828.0172
Dim85_2.12	W1_PP_13	PP	1	12	CN	label	13C	1.6890976	7	306829.8316
Dim85_2.13	W1_PP_13	PP	1	13	CN	label	13C	1.6848864	7	552457.8022
Dim85_2.14	W1_PP_13	PP	1	14	CN	label	13C	1.6785696	7	381803.2967
Dim85_2.15	W1_PP_13	PP	1	15	CN	label	13C	1.6743584	7	129818.1511
Dim85_2.16	W1_PP_13	PP	1	16	CN	label	13C	1.6690944	7	62914.59567
Dim85_2.17	W1_PP_13	PP	1	17	CN	label	13C	1.6635	7	40299.87433
Dim85_2.3	W1_PP_13	PP	1	3	CN	label	13C	1.734368	7	11508.17518
Dim85_2.4	W1_PP_13	PP	1	4	CN	label	13C	1.7280512	7	12354.12431
Dim85_2.5	W1_PP_13	PP	1	5	CN	label	13C	1.72384	7	16404.88294
Dim85_2.6	W1_PP_13	PP	1	6	CN	label	13C	1.7164704	7	9594.656811
Dim85_2.7	W1_PP_13	PP	1	7	CN	label	13C	1.7122592	7	26565.58108
Dim85_2.8	W1_PP_13	PP	1	8	CN	label	13C	1.7069952	7	48035.68214
Dim85_2.9	W1_PP_13	PP	1	9	CN	label	13C	1.702784	7	69729.34577
Dim86.10	W1_PP_14	PP	2	10	CN	label	13C	1.6954144	7	172388.7025
Dim86.11	W1_PP_14	PP	2	11	CN	label	13C	1.6912032	7	206724.1684
Dim86.12	W1_PP_14	PP	2	12	CN	label	13C	1.6859392	7	297956.4864
Dim86.13	W1_PP_14	PP	2	13	CN	label	13C	1.6806752	7	650466.1281
Dim86.14	W1_PP_14	PP	2	14	CN	label	13C	1.676464	7	1005654.927
Dim86.15	W1_PP_14	PP	2	15	CN	label	13C	1.6712	7	402596.4553
Dim86.16	W1_PP_14	PP	2	16	CN	label	13C	1.6648832	7	70934.60205
Dim86.17	W1_PP_14	PP	2	17	CN	label	13C	1.6602	7	37627.37956
Dim86.2	W1_PP_14	PP	2	2	CN	label	13C	1.734368	7	1344.793987
Dim86.3	W1_PP_14	PP	2	3	CN	label	13C	1.7312096	7	1267.296582
Dim86.4	W1_PP_14	PP	2	4	CN	label	13C	1.7259456	7	2940.813248
Dim86.5	W1_PP_14	PP	2	5	CN	label	13C	1.7206816	7	12605.73642
Dim86.6	W1_PP_14	PP	2	6	CN	label	13C	1.7164704	7	56182.3917
Dim86.7	W1_PP_14	PP	2	7	CN	label	13C	1.7122592	7	109647.3452
Dim86.8	W1_PP_14	PP	2	8	CN	label	13C	1.7069952	7	202530.3195
Dim86.9	W1_PP_14	PP	2	9	CN	label	13C	1.7006784	7	160798.334
Dim87.10	W1_PP_15	PP	3	10	CN	label	13C	1.708048	7	220253.081
Dim87.11	W1_PP_15	PP	3	11	CN	label	13C	1.702784	7	180294.7753
Dim87.12	W1_PP_15	PP	3	12	CN	label	13C	1.6985728	7	133283.9632
Dim87.13	W1_PP_15	PP	3	13	CN	label	13C	1.6943616	7	198243.8267
Dim87.14	W1_PP_15	PP	3	14	CN	label	13C	1.6912032	7	363207.7408
Dim87.15	W1_PP_15	PP	3	15	CN	label	13C	1.686992	7	574597.9482
Dim87.16	W1_PP_15	PP	3	16	CN	label	13C	1.6838336	7	696153.4285
Dim87.17	W1_PP_15	PP	3	17	CN	label	13C	1.6796224	7	483733.1614
Dim87.18	W1_PP_15	PP	3	18	CN	label	13C	1.676464	7	193857.0257
Dim87.19	W1_PP_15	PP	3	19	CN	label	13C	1.6733056	7	94781.57026
Dim87.20	W1_PP_15	PP	3	20	CN	label	13C	1.6681	7	26517.27229
Dim87.21	W1_PP_15	PP	3	21	CN	label	13C	1.6642	7	12096.17184
Dim87.3	W1_PP_15	PP	3	3	CN	label	13C	1.7354208	7	2304.89344
Dim87.4	W1_PP_15	PP	3	4	CN	label	13C	1.7312096	7	3693.369751
Dim87.5	W1_PP_15	PP	3	5	CN	label	13C	1.7280512	7	8186.027873
Dim87.6	W1_PP_15	PP	3	6	CN	label	13C	1.72384	7	26656.94292
Dim87.7	W1_PP_15	PP	3	7	CN	label	13C	1.7196288	7	71081.34513
Dim87.8	W1_PP_15	PP	3	8	CN	label	13C	1.7154176	7	63704.94851
Dim87.9	W1_PP_15	PP	3	9	CN	label	13C	1.7122592	7	108700.9369
Dim88.10	W1_PP_19	PP	1	10	control	label	18O	1.7017312	7	75793.97101
Dim88.11	W1_PP_19	PP	1	11	control	label	18O	1.69752	7	129139.6949
Dim88.12	W1_PP_19	PP	1	12	control	label	18O	1.6933088	7	245745.4569
Dim88.13	W1_PP_19	PP	1	13	control	label	18O	1.6890976	7	693842.7802
Dim88.14	W1_PP_19	PP	1	14	control	label	18O	1.6827808	7	984908.3269
Dim88.15	W1_PP_19	PP	1	15	control	label	18O	1.6796224	7	551130.918
Dim88.16	W1_PP_19	PP	1	16	control	label	18O	1.6743584	7	120172.6329
Dim88.17	W1_PP_19	PP	1	17	control	label	18O	1.6690944	7	51791.948
Dim88.4	W1_PP_19	PP	1	4	control	label	18O	1.7301568	7	968.1220366
Dim88.5	W1_PP_19	PP	1	5	control	label	18O	1.7259456	7	2053.739307
Dim88.6	W1_PP_19	PP	1	6	control	label	18O	1.7206816	7	4292.353329
Dim88.7	W1_PP_19	PP	1	7	control	label	18O	1.7164704	7	5862.170379
Dim88.8	W1_PP_19	PP	1	8	control	label	18O	1.7122592	7	11355.19711
Dim88.9	W1_PP_19	PP	1	9	control	label	18O	1.7069952	7	32485.94147
Dim74_2.10	W1_PP_2	PP	2	10	control	light	none	1.702784	7	14165.15447
Dim74_2.11	W1_PP_2	PP	2	11	control	light	none	1.6985728	7	23556.99715
Dim74_2.12	W1_PP_2	PP	2	12	control	light	none	1.6943616	7	54233.04818
Dim74_2.13	W1_PP_2	PP	2	13	control	light	none	1.6901504	7	215821.3471
Dim74_2.14	W1_PP_2	PP	2	14	control	light	none	1.6848864	7	884827.8903
Dim74_2.15	W1_PP_2	PP	2	15	control	light	none	1.681728	7	1013131.647
Dim74_2.16	W1_PP_2	PP	2	16	control	light	none	1.676464	7	506349.7312
Dim74_2.17	W1_PP_2	PP	2	17	control	light	none	1.6722528	7	153183.7725
Dim74_2.18	W1_PP_2	PP	2	18	control	light	none	1.665936	7	67350.49447
Dim74_2.19	W1_PP_2	PP	2	19	control	light	none	1.6637	7	55473.82971
Dim74_2.4	W1_PP_2	PP	2	4	control	light	none	1.7312096	7	12908.80841
Dim74_2.5	W1_PP_2	PP	2	5	control	light	none	1.7280512	7	11881.89138
Dim74_2.6	W1_PP_2	PP	2	6	control	light	none	1.72384	7	12073.59659
Dim74_2.7	W1_PP_2	PP	2	7	control	light	none	1.718576	7	11260.32156
Dim74_2.8	W1_PP_2	PP	2	8	control	light	none	1.7143648	7	12452.77257
Dim74_2.9	W1_PP_2	PP	2	9	control	light	none	1.708048	7	12945.98304
Dim89_2.10	W1_PP_20	PP	2	10	control	label	18O	1.708048	7	12828.44686
Dim89_2.11	W1_PP_20	PP	2	11	control	label	18O	1.7038368	7	42559.36772
Dim89_2.12	W1_PP_20	PP	2	12	control	label	18O	1.6985728	7	51475.44791
Dim89_2.13	W1_PP_20	PP	2	13	control	label	18O	1.6943616	7	128369.0529
Dim89_2.14	W1_PP_20	PP	2	14	control	label	18O	1.6901504	7	202471.1129
Dim89_2.15	W1_PP_20	PP	2	15	control	label	18O	1.6859392	7	300613.3613
Dim89_2.16	W1_PP_20	PP	2	16	control	label	18O	1.681728	7	253781.2274
Dim89_2.17	W1_PP_20	PP	2	17	control	label	18O	1.6775168	7	255489.1959
Dim89_2.18	W1_PP_20	PP	2	18	control	label	18O	1.6733056	7	67078.8917
Dim89_2.19	W1_PP_20	PP	2	19	control	label	18O	1.6697	7	35415.4268
Dim89_2.4	W1_PP_20	PP	2	4	control	label	18O	1.7333152	7	10862.15304
Dim89_2.5	W1_PP_20	PP	2	5	control	label	18O	1.729104	7	10941.67749
Dim89_2.6	W1_PP_20	PP	2	6	control	label	18O	1.7248928	7	10846.19061
Dim89_2.7	W1_PP_20	PP	2	7	control	label	18O	1.7206816	7	13115.73801
Dim89_2.8	W1_PP_20	PP	2	8	control	label	18O	1.7175232	7	11703.28186
Dim89_2.9	W1_PP_20	PP	2	9	control	label	18O	1.7122592	7	14170.89417
Dim90_2.1	W1_PP_21	PP	3	1	control	label	18O	1.7354208	7	850.1400494
Dim90_2.10	W1_PP_21	PP	3	10	control	label	18O	1.6933088	7	125227.9343
Dim90_2.11	W1_PP_21	PP	3	11	control	label	18O	1.6880448	7	139502.1242
Dim90_2.12	W1_PP_21	PP	3	12	control	label	18O	1.6848864	7	223684.1599
Dim90_2.13	W1_PP_21	PP	3	13	control	label	18O	1.6806752	7	444537.6684
Dim90_2.14	W1_PP_21	PP	3	14	control	label	18O	1.676464	7	864870.1491
Dim90_2.15	W1_PP_21	PP	3	15	control	label	18O	1.6722528	7	238512.5745
Dim90_2.16	W1_PP_21	PP	3	16	control	label	18O	1.6690944	7	79990.90775
Dim90_2.17	W1_PP_21	PP	3	17	control	label	18O	1.6648832	7	34415.77712
Dim90_2.18	W1_PP_21	PP	3	18	control	label	18O	1.660672	7	19945.0098
Dim90_2.2	W1_PP_21	PP	3	2	control	label	18O	1.7333152	7	3057.726782
Dim90_2.3	W1_PP_21	PP	3	3	control	label	18O	1.7259456	7	2504.363726
Dim90_2.4	W1_PP_21	PP	3	4	control	label	18O	1.7196288	7	2597.175898
Dim90_2.5	W1_PP_21	PP	3	5	control	label	18O	1.7154176	7	4865.094493
Dim90_2.6	W1_PP_21	PP	3	6	control	label	18O	1.7101536	7	7891.894456
Dim90_2.7	W1_PP_21	PP	3	7	control	label	18O	1.7048896	7	12165.31088
Dim90_2.8	W1_PP_21	PP	3	8	control	label	18O	1.7017312	7	17459.17376
Dim90_2.9	W1_PP_21	PP	3	9	control	label	18O	1.6964672	7	38792.03493
Dim91.10	W1_PP_22	PP	1	10	C	label	18O	1.7013968	7	279748.8646
Dim91.11	W1_PP_22	PP	1	11	C	label	18O	1.6960228	7	503595.4535
Dim91.12	W1_PP_22	PP	1	12	C	label	18O	1.6927984	7	431963.3743
Dim91.13	W1_PP_22	PP	1	13	C	label	18O	1.6884992	7	321294.4452
Dim91.14	W1_PP_22	PP	1	14	C	label	18O	1.6831252	7	69579.64987
Dim91.15	W1_PP_22	PP	1	15	C	label	18O	1.678826	7	38615.99944
Dim91.16	W1_PP_22	PP	1	16	C	label	18O	1.6756016	7	26461.88109
Dim91.17	W1_PP_22	PP	1	17	C	label	18O	1.6702276	7	10684.61023
Dim91.18	W1_PP_22	PP	1	18	C	label	18O	1.6670032	7	6113.09628
Dim91.19	W1_PP_22	PP	1	19	C	label	18O	1.662704	7	6815.564158
Dim91.2	W1_PP_22	PP	1	2	C	label	18O	1.7336408	7	10294.73793
Dim91.3	W1_PP_22	PP	1	3	C	label	18O	1.7304164	7	13175.14615
Dim91.4	W1_PP_22	PP	1	4	C	label	18O	1.727192	7	21601.64929
Dim91.5	W1_PP_22	PP	1	5	C	label	18O	1.7228928	7	35925.26409
Dim91.6	W1_PP_22	PP	1	6	C	label	18O	1.7185936	7	64362.37403
Dim91.7	W1_PP_22	PP	1	7	C	label	18O	1.7142944	7	92970.40126
Dim91.8	W1_PP_22	PP	1	8	C	label	18O	1.7099952	7	185733.7658
Dim91.9	W1_PP_22	PP	1	9	C	label	18O	1.705696	7	298335.7904
Dim92_2.10	W1_PP_23	PP	2	10	C	label	18O	1.6996256	7	353402.4495
Dim92_2.11	W1_PP_23	PP	2	11	C	label	18O	1.6954144	7	414441.6936
Dim92_2.12	W1_PP_23	PP	2	12	C	label	18O	1.6912032	7	530166.5428
Dim92_2.13	W1_PP_23	PP	2	13	C	label	18O	1.686992	7	204510.4782
Dim92_2.14	W1_PP_23	PP	2	14	C	label	18O	1.6827808	7	762054.8695
Dim92_2.15	W1_PP_23	PP	2	15	C	label	18O	1.6785696	7	450579.1902
Dim92_2.16	W1_PP_23	PP	2	16	C	label	18O	1.6754112	7	288214.8285
Dim92_2.17	W1_PP_23	PP	2	17	C	label	18O	1.6722528	7	125995.1056
Dim92_2.18	W1_PP_23	PP	2	18	C	label	18O	1.6680416	7	97670.44612
Dim92_2.19	W1_PP_23	PP	2	19	C	label	18O	1.6629	7	106951.4563
Dim92_2.2	W1_PP_23	PP	2	2	C	label	18O	1.7354208	7	69222.18452
Dim92_2.20	W1_PP_23	PP	2	20	C	label	18O	1.6587	7	98627.54581
Dim92_2.3	W1_PP_23	PP	2	3	C	label	18O	1.7301568	7	48707.28113
Dim92_2.4	W1_PP_23	PP	2	4	C	label	18O	1.7269984	7	64556.34347
Dim92_2.5	W1_PP_23	PP	2	5	C	label	18O	1.7227872	7	56316.67642
Dim92_2.6	W1_PP_23	PP	2	6	C	label	18O	1.7175232	7	100583.2483
Dim92_2.7	W1_PP_23	PP	2	7	C	label	18O	1.7122592	7	87968.56174
Dim92_2.8	W1_PP_23	PP	2	8	C	label	18O	1.708048	7	161238.528
Dim92_2.9	W1_PP_23	PP	2	9	C	label	18O	1.7059424	7	216585.0618
Dim93.10	W1_PP_24	PP	3	10	C	label	18O	1.7048896	7	82013.98513
Dim93.11	W1_PP_24	PP	3	11	C	label	18O	1.7006784	7	102925.2647
Dim93.12	W1_PP_24	PP	3	12	C	label	18O	1.6964672	7	256944.7716
Dim93.13	W1_PP_24	PP	3	13	C	label	18O	1.692256	7	377256.1016
Dim93.14	W1_PP_24	PP	3	14	C	label	18O	1.6880448	7	590504.8713
Dim93.15	W1_PP_24	PP	3	15	C	label	18O	1.6838336	7	736916.6534
Dim93.16	W1_PP_24	PP	3	16	C	label	18O	1.6796224	7	483366.0073
Dim93.17	W1_PP_24	PP	3	17	C	label	18O	1.6754112	7	109005.2123
Dim93.18	W1_PP_24	PP	3	18	C	label	18O	1.6613	7	25297.29266
Dim93.3	W1_PP_24	PP	3	3	C	label	18O	1.7364736	7	552.3513939
Dim93.4	W1_PP_24	PP	3	4	C	label	18O	1.7354208	7	787.1977425
Dim93.5	W1_PP_24	PP	3	5	C	label	18O	1.729104	7	980.9105889
Dim93.6	W1_PP_24	PP	3	6	C	label	18O	1.7248928	7	2432.838768
Dim93.7	W1_PP_24	PP	3	7	C	label	18O	1.7196288	7	13134.39898
Dim93.8	W1_PP_24	PP	3	8	C	label	18O	1.7154176	7	18964.72251
Dim93.9	W1_PP_24	PP	3	9	C	label	18O	1.7101536	7	43425.60433
Dim94.1	W1_PP_28	PP	1	1	C	label	18O	1.729104	7	1319.770844
Dim94.10	W1_PP_28	PP	1	10	C	label	18O	1.6890976	7	242068.8641
Dim94.11	W1_PP_28	PP	1	11	C	label	18O	1.6838336	7	432923.6489
Dim94.12	W1_PP_28	PP	1	12	C	label	18O	1.6796224	7	634814.8812
Dim94.13	W1_PP_28	PP	1	13	C	label	18O	1.6743584	7	857591.7603
Dim94.14	W1_PP_28	PP	1	14	C	label	18O	1.6690944	7	263977.7239
Dim94.15	W1_PP_28	PP	1	15	C	label	18O	1.6648832	7	88082.73987
Dim94.16	W1_PP_28	PP	1	16	C	label	18O	1.6617248	7	29914.40389
Dim94.2	W1_PP_28	PP	1	2	C	label	18O	1.7259456	7	1603.400994
Dim94.3	W1_PP_28	PP	1	3	C	label	18O	1.7227872	7	2981.709414
Dim94.4	W1_PP_28	PP	1	4	C	label	18O	1.7196288	7	3397.068889
Dim94.6	W1_PP_28	PP	1	6	C	label	18O	1.7091008	7	24418.60296
Dim94.7	W1_PP_28	PP	1	7	C	label	18O	1.7038368	7	49770.16185
Dim94.8	W1_PP_28	PP	1	8	C	label	18O	1.6985728	7	110203.0123
Dim94.9	W1_PP_28	PP	1	9	C	label	18O	1.6943616	7	147537.5992
Dim95_2.1	W1_PP_29	PP	2	1	C	label	18O	1.7333152	7	653.323581
Dim95_2.10	W1_PP_29	PP	2	10	C	label	18O	1.69752	7	215178.7433
Dim95_2.11	W1_PP_29	PP	2	11	C	label	18O	1.6933088	7	335551.817
Dim95_2.12	W1_PP_29	PP	2	12	C	label	18O	1.6890976	7	386742.1394
Dim95_2.13	W1_PP_29	PP	2	13	C	label	18O	1.6838336	7	900434.2572
Dim95_2.14	W1_PP_29	PP	2	14	C	label	18O	1.6806752	7	615838.1236
Dim95_2.15	W1_PP_29	PP	2	15	C	label	18O	1.6754112	7	500119.7486
Dim95_2.16	W1_PP_29	PP	2	16	C	label	18O	1.6733056	7	229279.6426
Dim95_2.17	W1_PP_29	PP	2	17	C	label	18O	1.6690944	7	110629.6108
Dim95_2.18	W1_PP_29	PP	2	18	C	label	18O	1.665936	7	27645.50743
Dim95_2.19	W1_PP_29	PP	2	19	C	label	18O	1.6602	7	3418.922252
Dim95_2.2	W1_PP_29	PP	2	2	C	label	18O	1.7312096	7	1551.155102
Dim95_2.3	W1_PP_29	PP	2	3	C	label	18O	1.7280512	7	3470.447175
Dim95_2.4	W1_PP_29	PP	2	4	C	label	18O	1.72384	7	2886.945797
Dim95_2.5	W1_PP_29	PP	2	5	C	label	18O	1.7217344	7	3472.438882
Dim95_2.6	W1_PP_29	PP	2	6	C	label	18O	1.7154176	7	6367.744685
Dim95_2.7	W1_PP_29	PP	2	7	C	label	18O	1.7112064	7	15969.02287
Dim95_2.8	W1_PP_29	PP	2	8	C	label	18O	1.7069952	7	48487.36667
Dim95_2.9	W1_PP_29	PP	2	9	C	label	18O	1.7017312	7	117525.4516
Dim75.10	W1_PP_3	PP	3	10	control	light	none	1.6943616	7	76003.05804
Dim75.11	W1_PP_3	PP	3	11	control	light	none	1.6890976	7	214522.5559
Dim75.12	W1_PP_3	PP	3	12	control	light	none	1.6838336	7	20906.03525
Dim75.13	W1_PP_3	PP	3	13	control	light	none	1.6785696	7	692079.521
Dim75.14	W1_PP_3	PP	3	14	control	light	none	1.6743584	7	287151.7066
Dim75.15	W1_PP_3	PP	3	15	control	light	none	1.6701472	7	97469.25055
Dim75.16	W1_PP_3	PP	3	16	control	light	none	1.6648832	7	21494.31085
Dim75.3	W1_PP_3	PP	3	3	control	light	none	1.7259456	7	523.9092179
Dim75.4	W1_PP_3	PP	3	4	control	light	none	1.7217344	7	648.0873893
Dim75.5	W1_PP_3	PP	3	5	control	light	none	1.7175232	7	675.1010913
Dim75.6	W1_PP_3	PP	3	6	control	light	none	1.713312	7	1061.083304
Dim75.7	W1_PP_3	PP	3	7	control	light	none	1.7101536	7	1376.837951
Dim75.8	W1_PP_3	PP	3	8	control	light	none	1.7048896	7	1441.754853
Dim75.9	W1_PP_3	PP	3	9	control	light	none	1.6985728	7	2273.621431
Dim96_2.10	W1_PP_30	PP	3	10	C	label	18O	1.69752	7	144740.2306
Dim96_2.11	W1_PP_30	PP	3	11	C	label	18O	1.6933088	7	239112.592
Dim96_2.12	W1_PP_30	PP	3	12	C	label	18O	1.6890976	7	342257.5409
Dim96_2.13	W1_PP_30	PP	3	13	C	label	18O	1.6838336	7	614122.1887
Dim96_2.14	W1_PP_30	PP	3	14	C	label	18O	1.6785696	7	491342.0383
Dim96_2.15	W1_PP_30	PP	3	15	C	label	18O	1.6743584	7	13594.9809
Dim96_2.16	W1_PP_30	PP	3	16	C	label	18O	1.6690944	7	77775.64384
Dim96_2.17	W1_PP_30	PP	3	17	C	label	18O	1.6669888	7	8319.080158
Dim96_2.2	W1_PP_30	PP	3	2	C	label	18O	1.729104	7	4240.451204
Dim96_2.3	W1_PP_30	PP	3	3	C	label	18O	1.7280512	7	3954.786328
Dim96_2.4	W1_PP_30	PP	3	4	C	label	18O	1.7248928	7	9950.12257
Dim96_2.5	W1_PP_30	PP	3	5	C	label	18O	1.718576	7	9667.252421
Dim96_2.6	W1_PP_30	PP	3	6	C	label	18O	1.7154176	7	34786.82904
Dim96_2.7	W1_PP_30	PP	3	7	C	label	18O	1.7122592	7	73805.12042
Dim96_2.8	W1_PP_30	PP	3	8	C	label	18O	1.7059424	7	107426.2496
Dim96_2.9	W1_PP_30	PP	3	9	C	label	18O	1.7017312	7	97535.21106
Dim76.10	W1_PP_4	PP	1	10	C	light	none	1.6981724	7	392652.5599
Dim76.11	W1_PP_4	PP	1	11	C	light	none	1.6938732	7	718641.4788
Dim76.12	W1_PP_4	PP	1	12	C	light	none	1.689574	7	379636.6709
Dim76.13	W1_PP_4	PP	1	13	C	light	none	1.6852748	7	221434.2611
Dim76.14	W1_PP_4	PP	1	14	C	light	none	1.6809756	7	76693.39605
Dim76.15	W1_PP_4	PP	1	15	C	light	none	1.6766764	7	39740.59931
Dim76.16	W1_PP_4	PP	1	16	C	light	none	1.6723772	7	16107.36974
Dim76.17	W1_PP_4	PP	1	17	C	light	none	1.6670032	7	11408.91118
Dim76.18	W1_PP_4	PP	1	18	C	light	none	1.6621	7	12609.0221
Dim76.3	W1_PP_4	PP	1	3	C	light	none	1.7336408	7	9095.023637
Dim76.4	W1_PP_4	PP	1	4	C	light	none	1.7282668	7	9234.058544
Dim76.5	W1_PP_4	PP	1	5	C	light	none	1.7239676	7	10105.46475
Dim76.6	W1_PP_4	PP	1	6	C	light	none	1.7185936	7	10683.54947
Dim76.7	W1_PP_4	PP	1	7	C	light	none	1.7132196	7	10244.78823
Dim76.8	W1_PP_4	PP	1	8	C	light	none	1.7089204	7	13719.35602
Dim76.9	W1_PP_4	PP	1	9	C	light	none	1.7035464	7	67493.26183
Dim77.10	W1_PP_5	PP	2	10	C	light	none	1.7276828	7	17845.70106
Dim77.11	W1_PP_5	PP	2	11	C	light	none	1.7223158	7	10012.6093
Dim77.12	W1_PP_5	PP	2	12	C	light	none	1.7180222	7	13020.83856
Dim77.13	W1_PP_5	PP	2	13	C	light	none	1.7137286	7	28191.34164
Dim77.14	W1_PP_5	PP	2	14	C	light	none	1.709435	7	114461.5937
Dim77.15	W1_PP_5	PP	2	15	C	light	none	1.704068	7	576770.3537
Dim77.16	W1_PP_5	PP	2	16	C	light	none	1.7008478	7	1277953.011
Dim77.17	W1_PP_5	PP	2	17	C	light	none	1.6954808	7	1325097.452
Dim77.18	W1_PP_5	PP	2	18	C	light	none	1.6899	7	534589.9291
Dim77.19	W1_PP_5	PP	2	19	C	light	none	1.6852	7	139771.4211
Dim77.9	W1_PP_5	PP	2	9	C	light	none	1.7319764	7	4102.4052
Dim78_2.1	W1_PP_6	PP	3	1	C	light	none	1.729104	7	1213.373053
Dim78_2.10	W1_PP_6	PP	3	10	C	light	none	1.6933088	7	57231.58426
Dim78_2.11	W1_PP_6	PP	3	11	C	light	none	1.6880448	7	241234.6007
Dim78_2.12	W1_PP_6	PP	3	12	C	light	none	1.6848864	7	664281.17
Dim78_2.13	W1_PP_6	PP	3	13	C	light	none	1.6796224	7	1251313.755
Dim78_2.14	W1_PP_6	PP	3	14	C	light	none	1.6722528	7	368488.0459
Dim78_2.15	W1_PP_6	PP	3	15	C	light	none	1.6680416	7	112084.3732
Dim78_2.16	W1_PP_6	PP	3	16	C	light	none	1.6595	7	22382.35322
Dim78_2.2	W1_PP_6	PP	3	2	C	light	none	1.7269984	7	938.4023785
Dim78_2.3	W1_PP_6	PP	3	3	C	light	none	1.7227872	7	1473.42129
Dim78_2.4	W1_PP_6	PP	3	4	C	light	none	1.718576	7	2599.013995
Dim78_2.5	W1_PP_6	PP	3	5	C	light	none	1.7143648	7	1537.104715
Dim78_2.6	W1_PP_6	PP	3	6	C	light	none	1.7075	7	6811.103279
Dim78_2.7	W1_PP_6	PP	3	7	C	light	none	1.7059424	7	5203.67967
Dim78_2.8	W1_PP_6	PP	3	8	C	light	none	1.7006784	7	2228.909524
Dim78_2.9	W1_PP_6	PP	3	9	C	light	none	1.69752	7	25232.54252
Dim79.10	W1_PP_7	PP	1	10	C	label	13C	1.7048896	7	46152.7765
Dim79.11	W1_PP_7	PP	1	11	C	label	13C	1.702784	7	115334.7494
Dim79.12	W1_PP_7	PP	1	12	C	label	13C	1.69752	7	230435.5017
Dim79.13	W1_PP_7	PP	1	13	C	label	13C	1.6943616	7	334118.9066
Dim79.14	W1_PP_7	PP	1	14	C	label	13C	1.6901504	7	582973.8805
Dim79.15	W1_PP_7	PP	1	15	C	label	13C	1.6859392	7	556483.0356
Dim79.16	W1_PP_7	PP	1	16	C	label	13C	1.6827808	7	655875.2717
Dim79.17	W1_PP_7	PP	1	17	C	label	13C	1.676464	7	240801.4125
Dim79.18	W1_PP_7	PP	1	18	C	label	13C	1.6722528	7	71031.83232
Dim79.19	W1_PP_7	PP	1	19	C	label	13C	1.6686	7	31142.46205
Dim79.20	W1_PP_7	PP	1	20	C	label	13C	1.6643	7	12943.8802
Dim79.4	W1_PP_7	PP	1	4	C	label	13C	1.7322624	7	2571.389287
Dim79.5	W1_PP_7	PP	1	5	C	label	13C	1.7269984	7	3041.73162
Dim79.6	W1_PP_7	PP	1	6	C	label	13C	1.72384	7	8520.980601
Dim79.7	W1_PP_7	PP	1	7	C	label	13C	1.718576	7	10140.88484
Dim79.8	W1_PP_7	PP	1	8	C	label	13C	1.7143648	7	11839.2405
Dim79.9	W1_PP_7	PP	1	9	C	label	13C	1.7101536	7	29481.69162
Dim80.1	W1_PP_8	PP	2	1	C	label	13C	1.7332	7	731.037128
Dim80.10	W1_PP_8	PP	2	10	C	label	13C	1.6954144	7	203486.9186
Dim80.11	W1_PP_8	PP	2	11	C	label	13C	1.6901504	7	430372.9699
Dim80.12	W1_PP_8	PP	2	12	C	label	13C	1.6848864	7	810696.687
Dim80.13	W1_PP_8	PP	2	13	C	label	13C	1.6796224	7	978933.1909
Dim80.14	W1_PP_8	PP	2	14	C	label	13C	1.6754112	7	657027.5479
Dim80.15	W1_PP_8	PP	2	15	C	label	13C	1.6690944	7	111245.5634
Dim80.16	W1_PP_8	PP	2	16	C	label	13C	1.665936	7	61609.18807
Dim80.17	W1_PP_8	PP	2	17	C	label	13C	1.660672	7	33530.85475
Dim80.2	W1_PP_8	PP	2	2	C	label	13C	1.7312096	7	782.2493947
Dim80.3	W1_PP_8	PP	2	3	C	label	13C	1.7269984	7	1121.369362
Dim80.4	W1_PP_8	PP	2	4	C	label	13C	1.7248928	7	864.8154363
Dim80.5	W1_PP_8	PP	2	5	C	label	13C	1.7196288	7	9095.137689
Dim80.6	W1_PP_8	PP	2	6	C	label	13C	1.7143648	7	38445.86569
Dim80.7	W1_PP_8	PP	2	7	C	label	13C	1.7101536	7	47233.49164
Dim80.8	W1_PP_8	PP	2	8	C	label	13C	1.7038368	7	66918.46368
Dim80.9	W1_PP_8	PP	2	9	C	label	13C	1.6996256	7	113570.652
Dim81.10	W1_PP_9	PP	3	10	C	label	13C	1.6996256	7	202971.5164
Dim81.11	W1_PP_9	PP	3	11	C	label	13C	1.6954144	7	64964.767
Dim81.12	W1_PP_9	PP	3	12	C	label	13C	1.6912032	7	60369.71839
Dim81.13	W1_PP_9	PP	3	13	C	label	13C	1.6859392	7	51451.03016
Dim81.14	W1_PP_9	PP	3	14	C	label	13C	1.6813	7	18968.26333
Dim81.15	W1_PP_9	PP	3	15	C	label	13C	1.6765	7	3518.024135
Dim81.16	W1_PP_9	PP	3	16	C	label	13C	1.6717	7	2585.481012
Dim81.3	W1_PP_9	PP	3	3	C	label	13C	1.734368	7	1878.869932
Dim81.4	W1_PP_9	PP	3	4	C	label	13C	1.7301568	7	2390.338026
Dim81.5	W1_PP_9	PP	3	5	C	label	13C	1.7259456	7	8713.577851
Dim81.6	W1_PP_9	PP	3	6	C	label	13C	1.7206816	7	22847.29802
Dim81.7	W1_PP_9	PP	3	7	C	label	13C	1.7154176	7	1232.189323
Dim81.8	W1_PP_9	PP	3	8	C	label	13C	1.7112064	7	68432.60917
Dim81.9	W1_PP_9	PP	3	9	C	label	13C	1.7059424	7	71553.25314
